# Supplementary material for: Mammography radiomics features at diagnosis and progression-free survival among patients with breast cancer
Source: Br J Cancer. 2022 Sep 1;127(10):1886–92. doi: 10.1038/s41416-022-01958-5 (PMC9643418; doi:10.1038/s41416-022-01958-5)
Supplement: Supplementary file 4 — Supplementary_Table_S4 [file 41416_2022_1958_MOESM4_ESM.xlsx]

## Sheet: Table_S4
Table S4. Mammography radiomics features from the CC view at diagnosis not associated with invasive disease-free survival among patients with breast cancer*.
Features	mean (SD)		Model 1a		Model 2b		Model 3c		Model 4d
	Controls	Cases	OR (95%CI)	P	OR (95%CI)	P	OR (95%CI)	P	OR (95%CI)	P
S(0,1)SumAverg	0.08 (0.92)	-0.08 (1.07)	0.85(0.65-1.05)	0.850745	0.81(0.60-1.01)	0.092	0.71(0.49-0.93)	0.0525402	0.68(0.45-0.91)	0.023
S(0,2)SumAverg	0.09 (0.98)	-0.09 (1.01)	0.83(0.63-1.02)	0.826004	0.78(0.58-0.99)	0.072	0.72(0.49-0.94)	0.0595503	0.69(0.46-0.92)	0.03
S(1,1)SumAverg	0.08 (0.95)	-0.08 (1.04)	0.85(0.65-1.04)	0.846779	0.8(0.60-1.010)	0.083	0.73(0.51-0.95)	0.0748186	0.70(0.47-0.92)	0.031
S(0,3)SumAverg	0.10 (1.00)	-0.10 (0.99)	0.82(0.62-1.02)	0.819432	0.78(0.57-0.98)	0.068	0.73(0.50-0.95)	0.0748186	0.70(0.47-0.93)	0.046
WavEnHL_s-6	0.15 (0.99)	-0.15 (0.99)	0.73(0.53-0.94)	0.734414	0.73(0.51-0.94)	0.056	0.73(0.51-0.95)	0.0748186	0.72(0.50-0.94)	0.051
Perc.01%	0.09 (0.98)	-0.09 (1.02)	0.84(0.65-1.04)	0.842168	0.78(0.58-0.99)	0.072	0.73(0.51-0.96)	0.0857087	0.72(0.49-0.95)	0.058
S(0,4)SumAverg	0.10 (1.01)	-0.10 (0.98)	0.82(0.62-1.01)	0.817221	0.78(0.57-0.98)	0.068	0.73(0.51-0.96)	0.0857087	0.71(0.48-0.94)	0.051
WavEnLL_s-3	-0.17 (1.02)	0.17 (0.96)	1.42(1.22-1.63)	1.42114	1.44(1.23-1.65)	0.019	1.36(1.14-1.58)	0.0857087	1.36(1.13-1.59)	0.087
WavEnLH_s-6	0.16 (1.13)	-0.16 (0.82)	0.71(0.50-0.93)	0.712417	0.71(0.49-0.92)	0.035	0.73(0.50-0.95)	0.0857087	0.72(0.48-0.95)	0.064
S(0,5)SumAverg	0.10 (1.02)	-0.10 (0.97)	0.82(0.62-1.01)	0.816592	0.78(0.58-0.98)	0.068	0.74(0.52-0.96)	0.0962952	0.72(0.49-0.95)	0.059
Perc.10%	0.05 (0.99)	-0.05 (1.01)	0.90(0.70-1.09)	0.897252	0.83(0.62-1.04)	0.154	0.74(0.51-0.96)	0.0996196	0.71(0.47-0.94)	0.051
Mean	0.03 (1.00)	-0.03 (1.00)	0.95(0.76-1.14)	0.949839	0.87(0.66-1.08)	0.261	0.74(0.50-0.97)	0.107196	0.70(0.46-0.94)	0.05
Perc.50%	0.03 (0.99)	-0.03 (1.01)	0.95(0.76-1.14)	0.950164	0.87(0.66-1.08)	0.265	0.74(0.51-0.97)	0.107196	0.70(0.46-0.94)	0.05
S(2,2)SumAverg	0.09 (0.99)	-0.09 (1.00)	0.83(0.64-1.03)	0.834499	0.79(0.59-1.00)	0.072	0.75(0.53-0.97)	0.107196	0.72(0.49-0.94)	0.051
_MinNorm	0.08 (0.97)	-0.08 (1.03)	0.84(0.65-1.04)	0.844013	0.81(0.60-1.01)	0.083	0.76(0.54-0.98)	0.142563	0.74(0.52-0.97)	0.099
S(3,3)SumAverg	0.09 (1.01)	-0.09 (0.99)	0.83(0.64-1.03)	0.833415	0.79(0.59-1.00)	0.072	0.76(0.55-0.98)	0.146999	0.73(0.51-0.96)	0.075
S(4,4)SumAverg	0.09 (1.02)	-0.09 (0.98)	0.83(0.64-1.03)	0.834878	0.79(0.59-1.00)	0.072	0.77(0.56-0.99)	0.19068	0.74(0.52-0.97)	0.099
WavEnLL_s-8	-0.08 (0.98)	0.08 (0.99)	1.17(0.97-1.37)	1.16847	1.22(1.02-1.42)	0.11	1.30(1.08-1.52)	0.19068	1.32(1.09-1.55)	0.16
Perc.90%	0.00 (1.00)	0.00 (1.00)	0.99(0.80-1.19)	0.993927	0.91(0.70-1.12)	0.439	0.76(0.52-0.99)	0.195429	0.72(0.47-0.96)	0.075
WavEnHL_s-7	0.12 (1.04)	-0.12 (0.95)	0.78(0.57-0.98)	0.776558	0.77(0.57-0.98)	0.068	0.77(0.54-0.99)	0.195429	0.77(0.53-1.00)	0.206
S(5,5)SumAverg	0.09 (1.02)	-0.09 (0.97)	0.84(0.64-1.03)	0.835578	0.80(0.59-1.00)	0.072	0.78(0.56-1.00)	0.202851	0.75(0.53-0.98)	0.12
GrKurtosis	-0.11 (0.85)	0.11 (1.12)	1.30(1.07-1.53)	1.29675	1.29(1.06-1.53)	0.075	1.29(1.04-1.54)	0.382078	1.25(1.01-1.49)	0.56
Perc.99%	-0.01 (1.00)	0.01 (1.01)	1.03(0.83-1.22)	1.02661	0.94(0.73-1.15)	0.649	0.79(0.56-1.03)	0.44656	0.75(0.51-0.99)	0.167
_MaxNorm	-0.02 (0.99)	0.02 (1.01)	1.04(0.85-1.24)	1.04189	0.96(0.75-1.17)	0.756	0.80(0.57-1.03)	0.489413	0.75(0.51-0.99)	0.174
Skewness	-0.02 (0.92)	0.02 (1.08)	1.04(0.84-1.23)	1.03505	1.07(0.87-1.26)	0.575	1.22(1.01-1.44)	0.551077	1.26(1.04-1.49)	0.318
WavEnLH_s-5	0.12 (1.03)	-0.12 (0.96)	0.78(0.57-0.98)	0.775664	0.77(0.56-0.98)	0.066	0.82(0.60-1.04)	0.625925	0.81(0.58-1.05)	0.617
_Area	-0.13 (1.00)	0.13 (0.99)	1.33(1.11-1.56)	1.33455	1.34(1.11-1.56)	0.066	1.19(0.96-1.41)	0.635931	1.19(0.95-1.42)	0.729
Kurtosis	-0.07 (0.87)	0.07 (1.11)	1.15(0.96-1.35)	1.15457	1.18(0.98-1.38)	0.192	1.18(0.96-1.40)	0.635931	1.13(0.90-1.35)	0.995
_Area_S(1,0)	-0.13 (1.00)	0.13 (0.99)	1.33(1.11-1.56)	1.33449	1.34(1.11-1.56)	0.066	1.19(0.96-1.41)	0.635931	1.19(0.95-1.42)	0.729
_Area_S(0,1)	-0.13 (1.00)	0.13 (0.99)	1.33(1.11-1.56)	1.33419	1.34(1.11-1.56)	0.066	1.19(0.96-1.41)	0.635931	1.19(0.95-1.42)	0.729
_Area_S(1,1)	-0.13 (1.00)	0.13 (0.99)	1.33(1.11-1.56)	1.33402	1.34(1.11-1.56)	0.066	1.19(0.96-1.41)	0.635931	1.19(0.95-1.42)	0.729
_Area_S(1,-1)	-0.13 (1.00)	0.13 (0.99)	1.33(1.11-1.56)	1.33452	1.34(1.11-1.56)	0.066	1.19(0.96-1.41)	0.635931	1.19(0.95-1.42)	0.729
_Area_S(2,0)	-0.13 (1.00)	0.13 (0.99)	1.33(1.11-1.56)	1.33443	1.34(1.11-1.56)	0.066	1.19(0.96-1.41)	0.635931	1.19(0.95-1.42)	0.729
_Area_S(0,2)	-0.13 (1.00)	0.13 (0.99)	1.33(1.11-1.56)	1.33383	1.34(1.11-1.56)	0.066	1.19(0.96-1.41)	0.635931	1.19(0.95-1.42)	0.729
_Area_S(2,2)	-0.13 (1.00)	0.13 (0.99)	1.33(1.11-1.56)	1.33349	1.34(1.11-1.56)	0.066	1.18(0.96-1.41)	0.635931	1.18(0.95-1.42)	0.729
_Area_S(2,-2)	-0.13 (1.00)	0.13 (0.99)	1.33(1.11-1.56)	1.3345	1.34(1.11-1.56)	0.066	1.19(0.96-1.41)	0.635931	1.19(0.95-1.42)	0.729
_Area_S(3,0)	-0.13 (1.00)	0.13 (0.99)	1.33(1.11-1.56)	1.33438	1.34(1.11-1.56)	0.066	1.19(0.96-1.41)	0.635931	1.19(0.95-1.42)	0.729
_Area_S(0,3)	-0.13 (1.00)	0.13 (0.99)	1.33(1.11-1.56)	1.33347	1.34(1.11-1.56)	0.066	1.18(0.96-1.41)	0.635931	1.18(0.95-1.42)	0.729
_Area_S(3,3)	-0.13 (1.00)	0.13 (0.99)	1.33(1.11-1.56)	1.33297	1.34(1.11-1.56)	0.066	1.18(0.96-1.41)	0.635931	1.18(0.95-1.42)	0.729
_Area_S(3,-3)	-0.13 (1.00)	0.13 (0.99)	1.33(1.11-1.56)	1.33448	1.34(1.11-1.56)	0.066	1.19(0.96-1.41)	0.635931	1.19(0.95-1.42)	0.729
_Area_S(4,0)	-0.13 (1.00)	0.13 (0.99)	1.33(1.11-1.56)	1.33432	1.34(1.11-1.56)	0.066	1.19(0.96-1.41)	0.635931	1.19(0.95-1.42)	0.729
_Area_S(0,4)	-0.13 (1.00)	0.13 (0.99)	1.33(1.11-1.56)	1.33312	1.34(1.11-1.56)	0.066	1.18(0.96-1.41)	0.635931	1.18(0.95-1.42)	0.729
_Area_S(4,4)	-0.13 (1.00)	0.13 (0.99)	1.33(1.11-1.56)	1.33244	1.33(1.11-1.56)	0.066	1.18(0.96-1.41)	0.635931	1.18(0.95-1.42)	0.729
_Area_S(4,-4)	-0.13 (1.00)	0.13 (0.99)	1.33(1.11-1.56)	1.33447	1.34(1.11-1.56)	0.066	1.19(0.96-1.41)	0.635931	1.19(0.95-1.42)	0.729
_Area_S(5,0)	-0.13 (1.00)	0.13 (0.99)	1.33(1.11-1.56)	1.33426	1.34(1.11-1.56)	0.066	1.19(0.96-1.41)	0.635931	1.19(0.95-1.42)	0.729
_Area_S(0,5)	-0.13 (1.00)	0.13 (0.99)	1.33(1.11-1.56)	1.33276	1.34(1.11-1.56)	0.066	1.18(0.96-1.41)	0.635931	1.18(0.95-1.42)	0.729
_Area_S(5,5)	-0.13 (1.00)	0.13 (0.99)	1.33(1.11-1.56)	1.33192	1.33(1.11-1.56)	0.066	1.18(0.96-1.41)	0.635931	1.18(0.95-1.42)	0.729
_Area_S(5,-5)	-0.13 (1.00)	0.13 (0.99)	1.33(1.11-1.56)	1.33445	1.34(1.11-1.56)	0.066	1.19(0.96-1.41)	0.635931	1.19(0.95-1.42)	0.729
Horzl_RLNonUni	-0.13 (0.98)	0.13 (1.01)	1.34(1.12-1.56)	1.33978	1.35(1.13-1.57)	0.066	1.21(0.98-1.44)	0.635931	1.22(0.98-1.45)	0.723
Horzl_GLevNonU	-0.13 (0.97)	0.13 (1.02)	1.33(1.11-1.56)	1.33307	1.34(1.12-1.56)	0.066	1.18(0.96-1.41)	0.635931	1.17(0.94-1.41)	0.783
Vertl_RLNonUni	-0.13 (0.98)	0.13 (1.01)	1.34(1.12-1.56)	1.34029	1.35(1.13-1.57)	0.066	1.21(0.98-1.44)	0.635931	1.22(0.98-1.45)	0.723
Vertl_GLevNonU	-0.13 (0.97)	0.13 (1.02)	1.33(1.11-1.56)	1.33323	1.34(1.12-1.56)	0.066	1.18(0.96-1.41)	0.635931	1.17(0.94-1.41)	0.783
45dgr_RLNonUni	-0.13 (0.98)	0.13 (1.01)	1.34(1.12-1.56)	1.34046	1.35(1.13-1.57)	0.066	1.21(0.98-1.43)	0.635931	1.21(0.98-1.45)	0.726
45dgr_GLevNonU	-0.13 (0.97)	0.13 (1.02)	1.33(1.11-1.56)	1.33316	1.34(1.12-1.56)	0.066	1.18(0.96-1.41)	0.635931	1.17(0.94-1.41)	0.783
135dr_RLNonUni	-0.13 (0.98)	0.13 (1.00)	1.34(1.12-1.56)	1.33817	1.35(1.12-1.57)	0.066	1.20(0.98-1.43)	0.635931	1.21(0.98-1.45)	0.729
135dr_GLevNonU	-0.13 (0.97)	0.13 (1.01)	1.33(1.11-1.55)	1.33237	1.34(1.12-1.56)	0.066	1.18(0.95-1.41)	0.635931	1.17(0.94-1.41)	0.783
_AreaGr	-0.13 (1.00)	0.13 (0.99)	1.33(1.11-1.56)	1.334	1.34(1.11-1.56)	0.066	1.19(0.96-1.41)	0.635931	1.19(0.95-1.42)	0.729
_AreaARM	-0.13 (1.00)	0.13 (0.99)	1.33(1.11-1.56)	1.33407	1.34(1.11-1.56)	0.066	1.19(0.96-1.41)	0.635931	1.19(0.95-1.42)	0.729
WavEnLL_s-2	-0.13 (0.97)	0.13 (1.02)	1.31(1.11-1.51)	1.30939	1.30(1.10-1.50)	0.066	1.19(0.97-1.40)	0.635931	1.16(0.94-1.38)	0.789
WavEnHL_s-4	0.11 (0.94)	-0.11 (1.04)	0.79(0.59-1.00)	0.792003	0.78(0.57-0.99)	0.072	0.84(0.63-1.05)	0.635931	0.80(0.58-1.02)	0.336
GrSkewness	-0.05 (0.94)	0.05 (1.05)	1.12(0.92-1.32)	1.11687	1.12(0.92-1.32)	0.336	1.16(0.95-1.38)	0.701121	1.15(0.93-1.37)	0.789
WavEnHL_s-8	0.06 (0.92)	-0.06 (1.06)	0.89(0.69-1.09)	0.888106	0.89(0.69-1.09)	0.303	0.87(0.65-1.09)	0.824801	0.92(0.69-1.14)	0.995
S(1,0)SumOfSqs	0.06 (0.87)	-0.06 (1.11)	0.88(0.69-1.08)	0.883746	0.87(0.67-1.07)	0.25	0.89(0.67-1.11)	0.824832	0.93(0.71-1.15)	0.995
S(1,0)InvDfMom	-0.13 (0.97)	0.13 (1.02)	1.31(1.11-1.51)	1.30673	1.28(1.08-1.48)	0.07	1.13(0.91-1.35)	0.824832	1.06(0.84-1.28)	0.995
S(1,0)DifEntrp	0.12 (0.97)	-0.12 (1.02)	0.78(0.58-0.97)	0.77595	0.80(0.60-1.00)	0.072	0.89(0.68-1.11)	0.824832	0.95(0.73-1.17)	0.995
S(0,1)SumOfSqs	0.07 (0.86)	-0.07 (1.12)	0.86(0.66-1.06)	0.86197	0.85(0.65-1.05)	0.217	0.87(0.64-1.09)	0.824832	0.91(0.68-1.14)	0.995
S(0,1)InvDfMom	-0.13 (0.97)	0.13 (1.02)	1.31(1.11-1.51)	1.30638	1.28(1.07-1.48)	0.07	1.13(0.92-1.35)	0.824832	1.06(0.84-1.29)	0.995
S(0,1)DifEntrp	0.12 (0.97)	-0.12 (1.02)	0.78(0.58-0.97)	0.775118	0.80(0.59-1.00)	0.072	0.89(0.67-1.11)	0.824832	0.94(0.72-1.17)	0.995
S(1,1)SumOfSqs	0.06 (0.87)	-0.06 (1.11)	0.88(0.68-1.08)	0.880382	0.87(0.67-1.07)	0.247	0.88(0.66-1.11)	0.824832	0.93(0.70-1.16)	0.995
S(1,1)InvDfMom	-0.13 (0.96)	0.13 (1.02)	1.31(1.11-1.51)	1.30997	1.28(1.08-1.48)	0.068	1.13(0.92-1.35)	0.824832	1.07(0.85-1.29)	0.995
S(1,-1)InvDfMom	-0.13 (0.97)	0.13 (1.02)	1.32(1.12-1.52)	1.31845	1.29(1.09-1.49)	0.068	1.14(0.92-1.36)	0.824832	1.07(0.85-1.29)	0.995
S(1,-1)DifEntrp	0.13 (0.97)	-0.13 (1.02)	0.77(0.58-0.97)	0.773284	0.79(0.59-0.99)	0.072	0.89(0.68-1.11)	0.824832	0.94(0.72-1.16)	0.995
S(2,0)InvDfMom	-0.14 (0.96)	0.14 (1.02)	1.32(1.12-1.52)	1.32055	1.29(1.09-1.49)	0.068	1.14(0.92-1.35)	0.824832	1.07(0.85-1.30)	0.995
S(0,2)InvDfMom	-0.13 (0.96)	0.13 (1.02)	1.32(1.12-1.52)	1.31709	1.29(1.08-1.49)	0.068	1.13(0.92-1.35)	0.824832	1.07(0.85-1.29)	0.995
S(2,2)InvDfMom	-0.13 (0.95)	0.13 (1.03)	1.32(1.12-1.52)	1.31771	1.29(1.09-1.49)	0.068	1.13(0.91-1.35)	0.824832	1.07(0.85-1.29)	0.995
S(2,-2)InvDfMom	-0.14 (0.96)	0.14 (1.03)	1.33(1.13-1.53)	1.3269	1.30(1.09-1.50)	0.066	1.14(0.92-1.35)	0.824832	1.07(0.85-1.30)	0.995
S(3,0)InvDfMom	-0.14 (0.95)	0.14 (1.03)	1.33(1.13-1.53)	1.32713	1.30(1.10-1.50)	0.066	1.13(0.92-1.35)	0.824832	1.08(0.85-1.30)	0.995
S(0,3)InvDfMom	-0.13 (0.95)	0.13 (1.03)	1.31(1.11-1.51)	1.31286	1.28(1.08-1.49)	0.068	1.12(0.90-1.34)	0.824832	1.06(0.84-1.29)	0.995
S(3,3)InvDfMom	-0.14 (0.95)	0.14 (1.03)	1.33(1.13-1.53)	1.32669	1.30(1.09-1.50)	0.066	1.13(0.91-1.35)	0.824832	1.08(0.85-1.30)	0.995
S(3,-3)InvDfMom	-0.14 (0.95)	0.14 (1.03)	1.33(1.13-1.53)	1.33004	1.30(1.10-1.50)	0.066	1.13(0.92-1.35)	0.824832	1.08(0.85-1.30)	0.995
S(4,0)InvDfMom	-0.14 (0.95)	0.14 (1.03)	1.33(1.13-1.53)	1.33196	1.30(1.10-1.51)	0.066	1.13(0.92-1.35)	0.824832	1.08(0.86-1.31)	0.995
S(0,4)InvDfMom	-0.13 (0.95)	0.13 (1.03)	1.32(1.12-1.52)	1.31564	1.29(1.08-1.49)	0.068	1.12(0.91-1.34)	0.824832	1.07(0.84-1.29)	0.995
S(4,-4)InvDfMom	-0.14 (0.94)	0.14 (1.04)	1.33(1.13-1.53)	1.32725	1.30(1.09-1.50)	0.066	1.13(0.91-1.35)	0.824832	1.08(0.85-1.30)	0.995
S(5,0)InvDfMom	-0.14 (0.94)	0.14 (1.04)	1.33(1.13-1.53)	1.33249	1.30(1.10-1.51)	0.066	1.13(0.91-1.35)	0.824832	1.08(0.86-1.31)	0.995
S(5,-5)InvDfMom	-0.14 (0.94)	0.14 (1.04)	1.32(1.12-1.53)	1.32298	1.29(1.09-1.50)	0.067	1.13(0.91-1.35)	0.824832	1.08(0.85-1.30)	0.995
Horzl_ShrtREmp	0.13 (0.97)	-0.13 (1.02)	0.77(0.57-0.97)	0.768756	0.79(0.58-0.99)	0.072	0.89(0.67-1.10)	0.824832	0.94(0.72-1.17)	0.995
Horzl_Fraction	0.13 (0.97)	-0.13 (1.02)	0.76(0.56-0.96)	0.762714	0.78(0.58-0.98)	0.068	0.88(0.67-1.10)	0.824832	0.94(0.72-1.16)	0.995
Vertl_ShrtREmp	0.13 (0.97)	-0.13 (1.02)	0.77(0.57-0.97)	0.771057	0.79(0.59-0.99)	0.072	0.89(0.67-1.10)	0.824832	0.95(0.73-1.17)	0.995
Vertl_Fraction	0.13 (0.97)	-0.13 (1.02)	0.77(0.56-0.97)	0.765028	0.78(0.58-0.99)	0.07	0.89(0.67-1.10)	0.824832	0.94(0.72-1.17)	0.995
45dgr_ShrtREmp	0.13 (0.97)	-0.13 (1.02)	0.77(0.57-0.97)	0.766259	0.78(0.58-0.99)	0.072	0.89(0.67-1.11)	0.824832	0.94(0.72-1.16)	0.995
45dgr_Fraction	0.13 (0.96)	-0.13 (1.02)	0.76(0.56-0.96)	0.761986	0.78(0.58-0.98)	0.068	0.89(0.67-1.10)	0.824832	0.94(0.72-1.16)	0.995
135dr_ShrtREmp	0.13 (0.97)	-0.13 (1.01)	0.76(0.56-0.96)	0.759069	0.78(0.57-0.98)	0.068	0.88(0.66-1.10)	0.824832	0.93(0.71-1.16)	0.995
135dr_Fraction	0.14 (0.97)	-0.14 (1.02)	0.76(0.55-0.96)	0.755146	0.77(0.57-0.98)	0.067	0.88(0.66-1.10)	0.824832	0.94(0.71-1.16)	0.995
GrNonZeros	0.13 (0.95)	-0.13 (1.03)	0.76(0.56-0.96)	0.761165	0.78(0.57-0.98)	0.068	0.89(0.67-1.10)	0.824832	0.94(0.72-1.16)	0.995
Teta1	-0.07 (0.85)	0.07 (1.13)	1.16(0.96-1.36)	1.16222	1.14(0.94-1.34)	0.265	1.14(0.92-1.35)	0.824832	1.06(0.84-1.28)	0.995
Teta2	0.05 (0.86)	-0.05 (1.13)	0.90(0.70-1.09)	0.895891	0.91(0.71-1.11)	0.402	0.88(0.67-1.10)	0.824832	0.94(0.72-1.16)	0.995
WavEnHL_s-3	0.10 (1.00)	-0.10 (0.99)	0.81(0.61-1.01)	0.811695	0.81(0.61-1.01)	0.091	0.89(0.68-1.11)	0.824832	0.87(0.65-1.09)	0.789
WavEnLH_s-4	0.11 (1.03)	-0.11 (0.96)	0.80(0.61-1.00)	0.804252	0.79(0.59-0.99)	0.072	0.87(0.66-1.09)	0.824832	0.86(0.63-1.08)	0.771
WavEnHH_s-5	0.10 (0.98)	-0.10 (1.01)	0.81(0.61-1.01)	0.812448	0.80(0.60-1.00)	0.075	0.89(0.68-1.10)	0.824832	0.86(0.64-1.09)	0.789
WavEnHH_s-6	0.08 (0.95)	-0.08 (1.05)	0.85(0.65-1.06)	0.853776	0.85(0.65-1.05)	0.198	0.89(0.67-1.10)	0.824832	0.85(0.63-1.07)	0.729
S(4,4)InvDfMom	-0.14 (0.94)	0.14 (1.04)	1.33(1.12-1.53)	1.32549	1.30(1.09-1.50)	0.066	1.12(0.90-1.34)	0.829188	1.08(0.85-1.30)	0.995
S(2,0)DifEntrp	0.13 (0.96)	-0.13 (1.02)	0.77(0.58-0.97)	0.773557	0.79(0.59-0.99)	0.072	0.89(0.68-1.11)	0.843678	0.94(0.72-1.16)	0.995
S(1,1)DifEntrp	0.12 (0.97)	-0.12 (1.02)	0.78(0.58-0.98)	0.777871	0.80(0.60-1.00)	0.075	0.90(0.68-1.11)	0.847515	0.94(0.72-1.17)	0.995
S(1,0)AngScMom	-0.12 (0.90)	0.12 (1.08)	1.28(1.07-1.50)	1.28241	1.26(1.04-1.48)	0.083	1.09(0.86-1.32)	0.862453	1.01(0.78-1.24)	0.995
S(1,0)Contrast	0.09 (0.92)	-0.09 (1.07)	0.83(0.63-1.04)	0.833543	0.86(0.65-1.06)	0.224	0.94(0.72-1.15)	0.862453	0.98(0.77-1.20)	0.995
S(1,0)Correlat	-0.08 (0.92)	0.08 (1.07)	1.19(0.99-1.39)	1.19164	1.16(0.95-1.36)	0.233	1.06(0.84-1.28)	0.862453	1.01(0.79-1.23)	0.995
S(1,0)Entropy	0.13 (0.96)	-0.13 (1.03)	0.77(0.57-0.97)	0.769387	0.79(0.59-0.99)	0.072	0.90(0.68-1.12)	0.862453	0.96(0.74-1.19)	0.995
S(1,0)DifVarnc	0.09 (0.92)	-0.09 (1.07)	0.83(0.63-1.04)	0.832783	0.86(0.65-1.06)	0.223	0.94(0.72-1.15)	0.862453	0.98(0.76-1.20)	0.995
S(0,1)AngScMom	-0.12 (0.90)	0.12 (1.08)	1.28(1.07-1.50)	1.2843	1.26(1.05-1.48)	0.082	1.09(0.86-1.32)	0.862453	1.01(0.78-1.25)	0.995
S(0,1)Contrast	0.09 (0.92)	-0.09 (1.07)	0.83(0.63-1.04)	0.832867	0.86(0.65-1.06)	0.223	0.94(0.72-1.15)	0.862453	0.98(0.77-1.20)	0.995
S(0,1)Correlat	-0.08 (0.91)	0.08 (1.07)	1.19(0.99-1.39)	1.19149	1.16(0.95-1.36)	0.233	1.06(0.84-1.28)	0.862453	1.01(0.79-1.23)	0.995
S(0,1)Entropy	0.13 (0.96)	-0.13 (1.02)	0.77(0.57-0.97)	0.768616	0.79(0.59-0.99)	0.072	0.90(0.68-1.12)	0.862453	0.96(0.74-1.19)	0.995
S(0,1)DifVarnc	0.09 (0.92)	-0.09 (1.07)	0.83(0.63-1.04)	0.833234	0.86(0.65-1.06)	0.223	0.94(0.72-1.15)	0.862453	0.98(0.77-1.20)	0.995
S(1,1)AngScMom	-0.11 (0.90)	0.11 (1.08)	1.28(1.07-1.50)	1.28079	1.26(1.04-1.48)	0.086	1.08(0.85-1.31)	0.862453	1.01(0.77-1.24)	0.995
S(1,1)Contrast	0.09 (0.92)	-0.09 (1.07)	0.83(0.63-1.04)	0.832686	0.86(0.65-1.06)	0.223	0.94(0.72-1.15)	0.862453	0.98(0.76-1.20)	0.995
S(1,1)Correlat	-0.08 (0.92)	0.08 (1.07)	1.19(0.99-1.39)	1.19184	1.16(0.95-1.36)	0.233	1.06(0.84-1.27)	0.862453	1.01(0.79-1.23)	0.995
S(1,1)Entropy	0.13 (0.96)	-0.13 (1.03)	0.77(0.57-0.97)	0.770798	0.79(0.59-0.99)	0.072	0.90(0.69-1.12)	0.862453	0.96(0.74-1.19)	0.995
S(1,1)DifVarnc	0.09 (0.93)	-0.09 (1.06)	0.84(0.63-1.04)	0.836437	0.86(0.66-1.07)	0.224	0.94(0.73-1.16)	0.862453	0.98(0.77-1.20)	0.995
S(1,-1)AngScMom	-0.12 (0.90)	0.12 (1.08)	1.29(1.07-1.50)	1.28616	1.26(1.05-1.48)	0.082	1.09(0.86-1.32)	0.862453	1.01(0.77-1.25)	0.995
S(1,-1)Contrast	0.09 (0.92)	-0.09 (1.07)	0.83(0.63-1.03)	0.829512	0.85(0.65-1.06)	0.223	0.94(0.72-1.15)	0.862453	0.98(0.77-1.20)	0.995
S(1,-1)Correlat	-0.09 (0.92)	0.09 (1.07)	1.20(1.00-1.40)	1.19754	1.16(0.96-1.37)	0.224	1.06(0.84-1.28)	0.862453	1.01(0.79-1.23)	0.995
S(1,-1)SumOfSqs	0.05 (0.88)	-0.05 (1.11)	0.90(0.71-1.10)	0.901687	0.89(0.69-1.09)	0.333	0.91(0.69-1.13)	0.862453	0.95(0.73-1.17)	0.995
S(1,-1)Entropy	0.13 (0.96)	-0.13 (1.03)	0.77(0.57-0.97)	0.767506	0.79(0.58-0.99)	0.072	0.90(0.68-1.12)	0.862453	0.96(0.74-1.19)	0.995
S(1,-1)DifVarnc	0.09 (0.92)	-0.09 (1.07)	0.83(0.63-1.04)	0.834709	0.86(0.65-1.06)	0.224	0.94(0.73-1.16)	0.862453	0.99(0.77-1.21)	0.995
S(2,0)AngScMom	-0.11 (0.89)	0.11 (1.09)	1.28(1.07-1.50)	1.28442	1.26(1.04-1.48)	0.084	1.08(0.85-1.31)	0.862453	1.01(0.77-1.25)	0.995
S(2,0)Contrast	0.09 (0.93)	-0.09 (1.06)	0.83(0.63-1.03)	0.828196	0.85(0.65-1.06)	0.221	0.94(0.72-1.15)	0.862453	0.98(0.76-1.20)	0.995
S(2,0)Correlat	-0.09 (0.92)	0.09 (1.07)	1.20(1.00-1.40)	1.20049	1.17(0.96-1.37)	0.223	1.06(0.85-1.28)	0.862453	1.02(0.80-1.24)	0.995
S(2,0)SumOfSqs	0.04 (0.90)	-0.04 (1.09)	0.93(0.74-1.12)	0.92885	0.92(0.72-1.12)	0.478	0.94(0.73-1.16)	0.862453	0.98(0.76-1.20)	0.995
S(2,0)SumEntrp	0.03 (0.89)	-0.03 (1.10)	0.94(0.74-1.13)	0.935192	0.94(0.74-1.14)	0.595	1.05(0.83-1.27)	0.862453	1.12(0.89-1.34)	0.995
S(2,0)Entropy	0.13 (0.96)	-0.13 (1.03)	0.77(0.57-0.97)	0.767693	0.79(0.58-0.99)	0.072	0.90(0.68-1.12)	0.862453	0.96(0.74-1.19)	0.995
S(2,0)DifVarnc	0.09 (0.93)	-0.09 (1.06)	0.84(0.64-1.04)	0.837388	0.86(0.66-1.06)	0.224	0.95(0.73-1.16)	0.862453	0.99(0.77-1.20)	0.995
S(0,2)AngScMom	-0.11 (0.89)	0.11 (1.09)	1.28(1.06-1.50)	1.28072	1.26(1.04-1.48)	0.088	1.08(0.85-1.31)	0.862453	1.00(0.77-1.24)	0.995
S(0,2)Contrast	0.09 (0.92)	-0.09 (1.07)	0.83(0.63-1.03)	0.831294	0.86(0.65-1.06)	0.223	0.94(0.73-1.16)	0.862453	0.99(0.77-1.2)	0.995
S(0,2)Correlat	-0.09 (0.92)	0.09 (1.07)	1.19(0.99-1.4)	1.19331	1.16(0.96-1.36)	0.229	1.05(0.84-1.27)	0.862453	1.01(0.79-1.23)	0.995
S(0,2)SumOfSqs	0.06 (0.89)	-0.06 (1.10)	0.89(0.69-1.08)	0.887468	0.88(0.68-1.08)	0.285	0.9(0.68-1.12)	0.862453	0.94(0.72-1.17)	0.995
S(0,2)Entropy	0.13 (0.96)	-0.13 (1.03)	0.77(0.57-0.97)	0.770616	0.79(0.59-0.99)	0.072	0.91(0.69-1.13)	0.862453	0.97(0.74-1.19)	0.995
S(0,2)DifEntrp	0.12 (0.96)	-0.12 (1.02)	0.78(0.58-0.98)	0.776804	0.80(0.60-1.00)	0.072	0.90(0.68-1.11)	0.862453	0.95(0.73-1.17)	0.995
S(2,2)AngScMom	-0.11 (0.88)	0.11 (1.10)	1.28(1.06-1.50)	1.27577	1.26(1.03-1.48)	0.094	1.07(0.84-1.30)	0.862453	1.00(0.76-1.24)	0.995
S(2,2)Contrast	0.09 (0.93)	-0.09 (1.06)	0.83(0.63-1.04)	0.832984	0.86(0.65-1.06)	0.223	0.95(0.73-1.16)	0.862453	0.98(0.76-1.20)	0.995
S(2,2)Correlat	-0.09 (0.92)	0.09 (1.07)	1.19(0.99-1.39)	1.19164	1.16(0.96-1.36)	0.228	1.05(0.83-1.27)	0.862453	1.01(0.80-1.23)	0.995
S(2,2)SumOfSqs	0.04 (0.91)	-0.04 (1.08)	0.92(0.73-1.12)	0.921262	0.92(0.72-1.12)	0.46	0.93(0.72-1.15)	0.862453	0.98(0.76-1.20)	0.995
S(2,2)SumEntrp	0.03 (0.89)	-0.03 (1.10)	0.94(0.75-1.14)	0.940019	0.94(0.75-1.14)	0.632	1.05(0.83-1.27)	0.862453	1.12(0.89-1.35)	0.995
S(2,2)Entropy	0.13 (0.95)	-0.13 (1.03)	0.77(0.57-0.97)	0.773224	0.79(0.59-0.99)	0.072	0.91(0.69-1.13)	0.862453	0.97(0.74-1.19)	0.995
S(2,2)DifEntrp	0.12 (0.96)	-0.12 (1.03)	0.78(0.58-0.98)	0.780006	0.80(0.60-1.00)	0.075	0.91(0.69-1.12)	0.862453	0.95(0.73-1.17)	0.995
S(2,-2)AngScMom	-0.11 (0.88)	0.11 (1.10)	1.28(1.06-1.50)	1.27918	1.26(1.04-1.48)	0.092	1.08(0.84-1.31)	0.862453	1.00(0.76-1.24)	0.995
S(2,-2)Contrast	0.09 (0.93)	-0.09 (1.06)	0.83(0.63-1.03)	0.830175	0.85(0.65-1.06)	0.221	0.95(0.73-1.16)	0.862453	0.99(0.77-1.21)	0.995
S(2,-2)Correlat	-0.09 (0.92)	0.09 (1.07)	1.20(1.00-1.40)	1.19819	1.17(0.96-1.37)	0.223	1.05(0.83-1.27)	0.862453	1.01(0.79-1.23)	0.995
S(2,-2)SumEntrp	0.03 (0.89)	-0.03 (1.10)	0.95(0.75-1.14)	0.948259	0.95(0.76-1.15)	0.685	1.06(0.84-1.27)	0.862453	1.13(0.90-1.35)	0.995
S(2,-2)Entropy	0.13 (0.95)	-0.13 (1.03)	0.77(0.57-0.97)	0.771372	0.79(0.59-0.99)	0.072	0.91(0.69-1.13)	0.862453	0.97(0.74-1.19)	0.995
S(2,-2)DifEntrp	0.12 (0.96)	-0.12 (1.03)	0.78(0.58-0.97)	0.775878	0.79(0.59-1.00)	0.072	0.90(0.69-1.12)	0.862453	0.95(0.73-1.17)	0.995
S(3,0)AngScMom	-0.11 (0.88)	0.11 (1.10)	1.28(1.06-1.50)	1.27924	1.26(1.04-1.48)	0.092	1.07(0.84-1.31)	0.862453	1.00(0.76-1.24)	0.995
S(3,0)Contrast	0.09 (0.93)	-0.09 (1.06)	0.83(0.63-1.03)	0.830825	0.85(0.65-1.06)	0.222	0.94(0.73-1.16)	0.862453	0.98(0.76-1.20)	0.995
S(3,0)Correlat	-0.09 (0.92)	0.09 (1.07)	1.20(1.00-1.40)	1.19809	1.17(0.96-1.37)	0.223	1.05(0.84-1.27)	0.862453	1.02(0.80-1.24)	0.995
S(3,0)SumEntrp	0.03 (0.89)	-0.03 (1.10)	0.95(0.76-1.14)	0.950256	0.95(0.76-1.15)	0.696	1.06(0.85-1.28)	0.862453	1.13(0.91-1.36)	0.995
S(3,0)Entropy	0.13 (0.95)	-0.13 (1.03)	0.77(0.57-0.97)	0.770454	0.79(0.59-0.99)	0.072	0.91(0.69-1.13)	0.862453	0.96(0.74-1.19)	0.995
S(3,0)DifEntrp	0.12 (0.96)	-0.12 (1.03)	0.78(0.58-0.97)	0.775677	0.79(0.59-1.00)	0.072	0.90(0.69-1.12)	0.862453	0.94(0.72-1.16)	0.995
S(0,3)AngScMom	-0.11 (0.88)	0.11 (1.10)	1.27(1.05-1.49)	1.27242	1.25(1.03-1.47)	0.098	1.07(0.84-1.30)	0.862453	1.00(0.76-1.23)	0.995
S(0,3)Contrast	0.09 (0.93)	-0.09 (1.06)	0.83(0.63-1.04)	0.834051	0.86(0.65-1.06)	0.223	0.95(0.74-1.17)	0.862453	0.99(0.77-1.21)	0.995
S(0,3)SumOfSqs	0.05 (0.91)	-0.05 (1.08)	0.91(0.72-1.11)	0.910015	0.91(0.71-1.11)	0.413	0.93(0.71-1.14)	0.862453	0.97(0.75-1.20)	0.995
S(0,3)Entropy	0.12 (0.95)	-0.12 (1.03)	0.78(0.58-0.98)	0.775003	0.79(0.59-1.00)	0.072	0.92(0.70-1.14)	0.862453	0.97(0.75-1.20)	0.995
S(0,3)DifEntrp	0.12 (0.96)	-0.12 (1.03)	0.78(0.58-0.98)	0.781155	0.80(0.60-1.00)	0.075	0.91(0.69-1.12)	0.862453	0.95(0.73-1.17)	0.995
S(3,3)AngScMom	-0.11 (0.87)	0.11 (1.11)	1.27(1.05-1.49)	1.26805	1.25(1.03-1.47)	0.108	1.06(0.83-1.29)	0.862453	0.99(0.75-1.23)	0.995
S(3,3)Contrast	0.09 (0.94)	-0.09 (1.05)	0.84(0.64-1.04)	0.835362	0.86(0.65-1.06)	0.223	0.95(0.74-1.17)	0.862453	0.98(0.76-1.19)	0.995
S(3,3)SumEntrp	0.02 (0.89)	-0.02 (1.10)	0.96(0.76-1.15)	0.955362	0.96(0.76-1.16)	0.741	1.06(0.85-1.28)	0.862453	1.14(0.91-1.36)	0.974
S(3,3)Entropy	0.12 (0.95)	-0.12 (1.04)	0.78(0.58-0.98)	0.777086	0.79(0.59-1.00)	0.072	0.92(0.70-1.14)	0.862453	0.97(0.74-1.20)	0.995
S(3,3)DifEntrp	0.12 (0.95)	-0.12 (1.03)	0.78(0.59-0.98)	0.782659	0.80(0.60-1.00)	0.075	0.91(0.70-1.13)	0.862453	0.94(0.72-1.17)	0.995
S(3,-3)AngScMom	-0.11 (0.87)	0.11 (1.11)	1.27(1.05-1.49)	1.26748	1.25(1.02-1.47)	0.108	1.06(0.83-1.30)	0.862453	0.99(0.75-1.23)	0.995
S(3,-3)SumEntrp	0.02 (0.89)	-0.02 (1.10)	0.96(0.77-1.16)	0.964186	0.97(0.77-1.17)	0.801	1.07(0.85-1.28)	0.862453	1.14(0.91-1.36)	0.955
S(3,-3)Entropy	0.12 (0.95)	-0.12 (1.04)	0.78(0.58-0.98)	0.777723	0.79(0.59-1.00)	0.072	0.92(0.70-1.14)	0.862453	0.97(0.75-1.20)	0.995
S(3,-3)DifEntrp	0.12 (0.95)	-0.12 (1.04)	0.78(0.58-0.98)	0.781222	0.80(0.60-1.00)	0.075	0.91(0.70-1.13)	0.862453	0.95(0.73-1.17)	0.995
S(4,0)AngScMom	-0.11 (0.87)	0.11 (1.11)	1.27(1.05-1.50)	1.27469	1.25(1.03-1.48)	0.098	1.07(0.83-1.30)	0.862453	1.00(0.76-1.24)	0.995
S(4,0)Contrast	0.09 (0.93)	-0.09 (1.06)	0.83(0.63-1.03)	0.832374	0.85(0.65-1.06)	0.221	0.95(0.73-1.16)	0.862453	0.98(0.76-1.20)	0.995
S(4,0)Correlat	-0.09 (0.93)	0.09 (1.06)	1.20(1.00-1.40)	1.19731	1.17(0.97-1.37)	0.223	1.05(0.84-1.27)	0.862453	1.02(0.80-1.24)	0.995
S(4,0)SumVarnc	-0.08 (0.92)	0.08 (1.07)	1.16(0.97-1.36)	1.165	1.14(0.94-1.34)	0.265	1.05(0.84-1.27)	0.862453	1.04(0.83-1.26)	0.995
S(4,0)SumEntrp	0.02 (0.89)	-0.02 (1.10)	0.96(0.77-1.16)	0.96244	0.97(0.77-1.17)	0.782	1.07(0.86-1.29)	0.862453	1.15(0.92-1.37)	0.878
S(4,0)Entropy	0.13 (0.95)	-0.13 (1.04)	0.77(0.57-0.97)	0.77257	0.79(0.59-0.99)	0.072	0.92(0.70-1.14)	0.862453	0.96(0.74-1.19)	0.995
S(4,0)DifEntrp	0.12 (0.95)	-0.12 (1.03)	0.78(0.58-0.98)	0.776311	0.79(0.59-1.00)	0.072	0.91(0.69-1.12)	0.862453	0.94(0.72-1.16)	0.995
S(0,4)AngScMom	-0.11 (0.87)	0.11 (1.10)	1.26(1.04-1.49)	1.26464	1.24(1.02-1.47)	0.11	1.06(0.83-1.29)	0.862453	0.99(0.75-1.23)	0.995
S(0,4)SumOfSqs	0.04 (0.93)	-0.04 (1.07)	0.93(0.74-1.12)	0.928651	0.93(0.73-1.13)	0.544	0.95(0.74-1.17)	0.862453	1.00(0.78-1.22)	0.995
S(0,4)SumEntrp	0.03 (0.89)	-0.03 (1.10)	0.95(0.75-1.14)	0.947617	0.95(0.76-1.15)	0.688	1.05(0.84-1.27)	0.862453	1.12(0.90-1.35)	0.995
S(0,4)Entropy	0.12 (0.95)	-0.12 (1.04)	0.78(0.58-0.98)	0.779728	0.80(0.59-1.00)	0.075	0.92(0.70-1.14)	0.862453	0.98(0.75-1.21)	0.995
S(0,4)DifEntrp	0.12 (0.95)	-0.12 (1.03)	0.79(0.59-0.98)	0.785516	0.80(0.60-1.00)	0.077	0.92(0.70-1.13)	0.862453	0.96(0.74-1.18)	0.995
S(4,4)Contrast	0.09 (0.94)	-0.09 (1.05)	0.84(0.64-1.04)	0.83646	0.86(0.65-1.06)	0.221	0.95(0.74-1.17)	0.862453	0.97(0.76-1.19)	0.995
S(4,4)SumEntrp	0.02 (0.89)	-0.02 (1.10)	0.97(0.78-1.16)	0.969462	0.98(0.78-1.17)	0.847	1.07(0.86-1.29)	0.862453	1.15(0.93-1.37)	0.843
S(4,4)Entropy	0.12 (0.94)	-0.12 (1.04)	0.78(0.58-0.98)	0.780833	0.80(0.59-1.00)	0.075	0.93(0.71-1.15)	0.862453	0.97(0.75-1.20)	0.995
S(4,4)DifEntrp	0.12 (0.95)	-0.12 (1.04)	0.78(0.59-0.98)	0.784592	0.80(0.60-1.00)	0.075	0.92(0.70-1.13)	0.862453	0.94(0.72-1.17)	0.995
S(4,-4)AngScMom	-0.10 (0.87)	0.10 (1.11)	1.25(1.03-1.48)	1.25463	1.23(1.01-1.46)	0.128	1.05(0.82-1.29)	0.862453	0.98(0.74-1.22)	0.995
S(4,-4)SumVarnc	-0.08 (0.92)	0.08 (1.07)	1.17(0.98-1.37)	1.1716	1.15(0.96-1.35)	0.233	1.05(0.84-1.27)	0.862453	1.04(0.83-1.25)	0.995
S(4,-4)SumEntrp	0.01 (0.89)	-0.01 (1.10)	0.98(0.78-1.17)	0.977007	0.99(0.79-1.18)	0.901	1.08(0.86-1.29)	0.862453	1.15(0.92-1.37)	0.856
S(4,-4)Entropy	0.12 (0.94)	-0.12 (1.04)	0.78(0.58-0.98)	0.783656	0.80(0.60-1.00)	0.076	0.93(0.71-1.15)	0.862453	0.98(0.75-1.21)	0.995
S(4,-4)DifEntrp	0.12 (0.94)	-0.12 (1.04)	0.79(0.59-0.98)	0.785599	0.80(0.60-1.00)	0.076	0.92(0.70-1.13)	0.862453	0.95(0.73-1.17)	0.995
S(5,0)AngScMom	-0.11 (0.86)	0.11 (1.11)	1.27(1.05-1.49)	1.26854	1.25(1.02-1.48)	0.108	1.06(0.83-1.29)	0.862453	1.00(0.75-1.24)	0.995
S(5,0)Contrast	0.09 (0.93)	-0.09 (1.06)	0.83(0.64-1.03)	0.834034	0.85(0.65-1.06)	0.221	0.95(0.74-1.17)	0.862453	0.97(0.76-1.19)	0.995
S(5,0)SumVarnc	-0.08 (0.92)	0.08 (1.07)	1.17(0.98-1.37)	1.17447	1.15(0.95-1.35)	0.233	1.06(0.85-1.27)	0.862453	1.05(0.84-1.27)	0.995
S(5,0)SumEntrp	0.01 (0.89)	-0.01 (1.10)	0.97(0.78-1.17)	0.972756	0.98(0.78-1.18)	0.861	1.08(0.87-1.29)	0.862453	1.16(0.93-1.38)	0.789
S(5,0)Entropy	0.12 (0.94)	-0.12 (1.04)	0.78(0.57-0.98)	0.775241	0.79(0.59-1.00)	0.072	0.92(0.70-1.14)	0.862453	0.97(0.74-1.19)	0.995
S(5,0)DifEntrp	0.12 (0.94)	-0.12 (1.04)	0.78(0.58-0.98)	0.777099	0.79(0.59-1.00)	0.072	0.91(0.69-1.12)	0.862453	0.94(0.72-1.16)	0.995
S(0,5)AngScMom	-0.10 (0.87)	0.10 (1.11)	1.26(1.04-1.48)	1.25601	1.24(1.01-1.46)	0.124	1.05(0.82-1.29)	0.862453	0.98(0.74-1.22)	0.995
S(0,5)InvDfMom	-0.13 (0.94)	0.13 (1.04)	1.31(1.11-1.51)	1.30946	1.28(1.08-1.48)	0.068	1.12(0.90-1.33)	0.862453	1.06(0.84-1.29)	0.995
S(0,5)SumEntrp	0.02 (0.88)	-0.02 (1.11)	0.96(0.76-1.15)	0.955165	0.96(0.77-1.16)	0.744	1.06(0.84-1.27)	0.862453	1.13(0.90-1.35)	0.995
S(0,5)Entropy	0.12 (0.94)	-0.12 (1.04)	0.78(0.58-0.99)	0.784611	0.80(0.60-1.00)	0.077	0.93(0.71-1.15)	0.862453	0.98(0.76-1.21)	0.995
S(0,5)DifEntrp	0.12 (0.95)	-0.12 (1.04)	0.79(0.59-0.99)	0.789753	0.81(0.61-1.01)	0.083	0.92(0.71-1.14)	0.862453	0.96(0.74-1.18)	0.995
S(5,5)Contrast	0.09 (0.95)	-0.09 (1.04)	0.83(0.64-1.03)	0.834218	0.85(0.65-1.05)	0.212	0.95(0.74-1.16)	0.862453	0.96(0.75-1.18)	0.995
S(5,5)InvDfMom	-0.13 (0.93)	0.13 (1.05)	1.32(1.12-1.52)	1.32065	1.29(1.09-1.50)	0.067	1.12(0.90-1.34)	0.862453	1.07(0.85-1.30)	0.995
S(5,5)SumVarnc	-0.08 (0.93)	0.08 (1.06)	1.17(0.97-1.36)	1.16517	1.15(0.95-1.35)	0.233	1.05(0.84-1.26)	0.862453	1.06(0.85-1.28)	0.995
S(5,5)SumEntrp	0.01 (0.90)	-0.01 (1.10)	0.98(0.79-1.18)	0.982573	0.99(0.80-1.19)	0.945	1.08(0.87-1.30)	0.862453	1.16(0.94-1.39)	0.783
S(5,5)Entropy	0.12 (0.94)	-0.12 (1.05)	0.78(0.58-0.99)	0.784021	0.80(0.60-1.00)	0.076	0.93(0.71-1.15)	0.862453	0.98(0.75-1.21)	0.995
S(5,5)DifEntrp	0.12 (0.94)	-0.12 (1.04)	0.78(0.59-0.98)	0.784948	0.80(0.60-1.00)	0.075	0.92(0.70-1.14)	0.862453	0.94(0.72-1.16)	0.995
S(5,-5)SumOfSqs	-0.01 (0.99)	0.01 (1.02)	1.03(0.84-1.22)	1.02881	1.04(0.84-1.24)	0.744	1.06(0.85-1.27)	0.862453	1.09(0.87-1.31)	0.995
S(5,-5)SumVarnc	-0.08 (0.93)	0.08 (1.06)	1.18(0.99-1.38)	1.18281	1.17(0.97-1.37)	0.221	1.07(0.85-1.28)	0.862453	1.05(0.84-1.27)	0.995
S(5,-5)SumEntrp	0.00 (0.89)	0.00 (1.10)	0.99(0.80-1.18)	0.991382	1.00(0.81-1.20)	0.986	1.09(0.88-1.30)	0.862453	1.16(0.94-1.38)	0.787
S(5,-5)Entropy	0.12 (0.94)	-0.12 (1.05)	0.79(0.59-0.99)	0.787341	0.80(0.60-1.01)	0.082	0.93(0.71-1.15)	0.862453	0.98(0.75-1.21)	0.995
S(5,-5)DifEntrp	0.12 (0.94)	-0.12 (1.05)	0.79(0.59-0.98)	0.786415	0.80(0.60-1.00)	0.076	0.92(0.70-1.13)	0.862453	0.95(0.73-1.17)	0.995
Horzl_LngREmph	-0.10 (1.05)	0.10 (0.94)	1.24(1.02-1.46)	1.23828	1.21(0.99-1.44)	0.166	1.06(0.85-1.28)	0.862453	1.01(0.79-1.23)	0.995
Vertl_LngREmph	-0.09 (1.05)	0.09 (0.94)	1.22(1.00-1.44)	1.21957	1.20(0.98-1.42)	0.19	1.06(0.84-1.27)	0.862453	1.01(0.79-1.23)	0.995
45dgr_LngREmph	-0.10 (1.00)	0.10 (0.99)	1.25(1.03-1.47)	1.25127	1.23(1.01-1.45)	0.132	1.07(0.85-1.28)	0.862453	1.02(0.80-1.24)	0.995
135dr_LngREmph	-0.10 (1.06)	0.10 (0.93)	1.24(1.02-1.45)	1.23687	1.21(1.00-1.43)	0.155	1.06(0.85-1.28)	0.862453	1.01(0.79-1.23)	0.995
GrMean	0.12 (0.95)	-0.12 (1.03)	0.79(0.59-0.99)	0.788026	0.81(0.61-1.01)	0.091	0.90(0.69-1.12)	0.862453	0.95(0.73-1.17)	0.995
Sigma	0.11 (0.95)	-0.11 (1.03)	0.79(0.59-0.99)	0.792019	0.81(0.61-1.02)	0.098	0.90(0.69-1.12)	0.862453	0.96(0.74-1.18)	0.995
WavEnLH_s-1	0.09 (0.93)	-0.09 (1.06)	0.83(0.62-1.03)	0.827352	0.85(0.65-1.06)	0.221	0.93(0.72-1.15)	0.862453	0.98(0.76-1.20)	0.995
WavEnHL_s-1	0.09 (0.92)	-0.09 (1.07)	0.83(0.63-1.04)	0.832733	0.86(0.65-1.06)	0.223	0.94(0.72-1.16)	0.862453	0.98(0.77-1.20)	0.995
WavEnHH_s-1	0.08 (0.91)	-0.08 (1.08)	0.84(0.64-1.04)	0.838586	0.86(0.66-1.07)	0.233	0.94(0.72-1.16)	0.862453	0.99(0.77-1.21)	0.995
WavEnLH_s-2	0.09 (0.92)	-0.09 (1.06)	0.83(0.63-1.03)	0.829922	0.85(0.65-1.05)	0.202	0.95(0.74-1.17)	0.862453	0.98(0.76-1.20)	0.995
WavEnHL_s-2	0.09 (0.94)	-0.09 (1.05)	0.83(0.63-1.03)	0.829812	0.85(0.65-1.05)	0.207	0.95(0.73-1.16)	0.862453	0.97(0.75-1.18)	0.995
WavEnHH_s-2	0.09 (0.91)	-0.09 (1.08)	0.83(0.63-1.04)	0.83425	0.86(0.65-1.07)	0.224	0.94(0.72-1.15)	0.862453	0.98(0.76-1.20)	0.995
WavEnHH_s-4	0.03 (0.92)	-0.03 (1.07)	0.94(0.74-1.13)	0.937353	0.94(0.74-1.13)	0.565	1.05(0.84-1.26)	0.862453	1.03(0.81-1.25)	0.995
WavEnLH_s-7	0.05 (1.04)	-0.05 (0.96)	0.91(0.71-1.10)	0.906706	0.90(0.70-1.10)	0.355	0.94(0.73-1.15)	0.862453	0.92(0.71-1.14)	0.995
WavEnLH_s-8	0.04 (0.99)	-0.04 (0.99)	0.92(0.73-1.12)	0.920331	0.91(0.72-1.11)	0.433	0.93(0.72-1.14)	0.862453	0.92(0.70-1.14)	0.995
WavEnHH_s-8	0.05 (0.96)	-0.05 (1.02)	0.90(0.71-1.10)	0.901816	0.91(0.71-1.11)	0.426	0.94(0.73-1.15)	0.862453	0.94(0.72-1.15)	0.995
S(0,2)DifVarnc	0.08 (0.92)	-0.08 (1.07)	0.84(0.64-1.04)	0.84247	0.87(0.66-1.07)	0.233	0.95(0.74-1.17)	0.862769	1.00(0.78-1.21)	0.995
S(4,4)AngScMom	-0.10 (0.86)	0.10 (1.12)	1.26(1.04-1.48)	1.25884	1.24(1.02-1.47)	0.122	1.05(0.82-1.28)	0.862769	0.99(0.75-1.23)	0.995
S(5,0)Correlat	-0.09 (0.93)	0.09 (1.06)	1.20(1.00-1.40)	1.1964	1.17(0.97-1.37)	0.222	1.05(0.83-1.26)	0.862769	1.02(0.81-1.24)	0.995
S(5,5)Correlat	-0.09 (0.94)	0.09 (1.05)	1.19(1.00-1.39)	1.19301	1.17(0.97-1.37)	0.221	1.05(0.83-1.26)	0.862769	1.03(0.82-1.25)	0.995
S(0,3)SumEntrp	0.03 (0.89)	-0.03 (1.10)	0.94(0.74-1.13)	0.938921	0.94(0.75-1.14)	0.629	1.05(0.83-1.26)	0.864577	1.11(0.89-1.34)	0.995
S(4,-4)SumOfSqs	-0.01 (0.97)	0.01 (1.03)	1.02(0.82-1.21)	1.01539	1.02(0.83-1.22)	0.847	1.04(0.83-1.26)	0.864577	1.07(0.86-1.29)	0.995
Teta4	-0.02 (1.04)	0.02 (0.96)	1.04(0.85-1.24)	1.04335	1.03(0.83-1.22)	0.811	1.04(0.84-1.25)	0.864577	1.03(0.82-1.25)	0.995
S(3,0)SumVarnc	-0.07 (0.91)	0.07 (1.08)	1.15(0.96-1.35)	1.15083	1.12(0.92-1.32)	0.326	1.04(0.83-1.26)	0.873126	1.03(0.81-1.24)	0.995
S(0,3)Correlat	-0.08 (0.92)	0.08 (1.07)	1.19(0.99-1.39)	1.18938	1.16(0.96-1.36)	0.229	1.04(0.83-1.26)	0.873126	1.00(0.79-1.22)	0.995
S(3,3)Correlat	-0.08 (0.93)	0.08 (1.06)	1.19(0.99-1.39)	1.1889	1.16(0.96-1.36)	0.224	1.04(0.83-1.26)	0.873126	1.02(0.80-1.24)	0.995
S(3,-3)Contrast	0.09 (0.93)	-0.09 (1.06)	0.84(0.64-1.04)	0.8357	0.86(0.65-1.06)	0.223	0.96(0.75-1.18)	0.873126	0.99(0.78-1.21)	0.995
S(3,-3)SumVarnc	-0.07 (0.91)	0.07 (1.08)	1.16(0.97-1.36)	1.16177	1.14(0.94-1.34)	0.265	1.04(0.83-1.26)	0.873126	1.03(0.81-1.24)	0.995
S(0,4)Contrast	0.09 (0.93)	-0.09 (1.06)	0.84(0.64-1.04)	0.838753	0.86(0.66-1.06)	0.223	0.96(0.75-1.18)	0.873126	0.99(0.78-1.21)	0.995
S(4,4)Correlat	-0.08 (0.94)	0.08 (1.06)	1.19(0.99-1.39)	1.18852	1.16(0.96-1.36)	0.223	1.04(0.83-1.26)	0.873126	1.02(0.81-1.24)	0.995
S(5,5)AngScMom	-0.10 (0.85)	0.10 (1.12)	1.25(1.03-1.48)	1.25103	1.23(1.01-1.46)	0.134	1.04(0.81-1.28)	0.873126	0.98(0.74-1.22)	0.995
S(5,-5)AngScMom	-0.10 (0.86)	0.10 (1.12)	1.24(1.02-1.47)	1.24405	1.22(1.00-1.45)	0.148	1.04(0.81-1.28)	0.873126	0.98(0.74-1.22)	0.995
S(4,4)SumVarnc	-0.07 (0.92)	0.07 (1.07)	1.15(0.96-1.35)	1.15252	1.13(0.94-1.33)	0.28	1.04(0.83-1.25)	0.875433	1.05(0.83-1.26)	0.995
S(5,-5)Contrast	0.09 (0.93)	-0.09 (1.06)	0.84(0.64-1.04)	0.837603	0.85(0.66-1.05)	0.221	0.96(0.75-1.18)	0.875433	0.99(0.77-1.20)	0.995
S(0,2)SumEntrp	0.04 (0.89)	-0.04 (1.10)	0.93(0.73-1.12)	0.927427	0.93(0.73-1.13)	0.544	1.04(0.82-1.26)	0.878222	1.11(0.88-1.33)	0.995
S(5,-5)Correlat	-0.09 (0.93)	0.09 (1.06)	1.19(1.00-1.39)	1.19321	1.17(0.97-1.37)	0.221	1.04(0.82-1.25)	0.878222	1.01(0.80-1.23)	0.995
S(1,-1)SumEntrp	0.04 (0.89)	-0.04 (1.10)	0.92(0.72-1.12)	0.919583	0.92(0.73-1.12)	0.502	1.04(0.82-1.26)	0.88216	1.11(0.88-1.33)	0.995
S(2,2)DifVarnc	0.08 (0.94)	-0.08 (1.06)	0.85(0.65-1.05)	0.85285	0.87(0.67-1.08)	0.261	0.97(0.75-1.18)	0.88216	0.99(0.78-1.21)	0.995
S(2,-2)SumVarnc	-0.07 (0.91)	0.07 (1.08)	1.15(0.95-1.34)	1.14655	1.12(0.92-1.32)	0.334	1.03(0.82-1.25)	0.88216	1.02(0.80-1.23)	0.995
S(3,0)DifVarnc	0.08 (0.94)	-0.08 (1.06)	0.85(0.66-1.05)	0.853145	0.87(0.67-1.08)	0.262	0.97(0.75-1.18)	0.88216	1.00(0.78-1.21)	0.995
S(3,3)SumOfSqs	0.02 (0.94)	-0.02 (1.06)	0.95(0.76-1.15)	0.953549	0.96(0.76-1.15)	0.698	0.97(0.76-1.18)	0.88216	1.02(0.80-1.24)	0.995
S(3,-3)Correlat	-0.09 (0.92)	0.09 (1.07)	1.19(0.99-1.39)	1.19208	1.16(0.96-1.37)	0.223	1.04(0.82-1.25)	0.88216	1.00(0.79-1.22)	0.995
S(4,-4)Contrast	0.09 (0.93)	-0.09 (1.06)	0.84(0.64-1.04)	0.839826	0.86(0.66-1.06)	0.223	0.97(0.75-1.18)	0.88216	0.99(0.78-1.21)	0.995
S(5,0)SumOfSqs	-0.01 (0.98)	0.01 (1.02)	1.01(0.82-1.20)	1.01133	1.01(0.82-1.21)	0.913	1.03(0.82-1.24)	0.88216	1.07(0.85-1.28)	0.995
S(0,5)Contrast	0.08 (0.93)	-0.08 (1.06)	0.84(0.64-1.04)	0.842553	0.86(0.66-1.06)	0.224	0.97(0.75-1.18)	0.88216	1.00(0.78-1.21)	0.995
S(1,1)SumEntrp	0.04 (0.89)	-0.04 (1.10)	0.92(0.72-1.11)	0.915796	0.92(0.72-1.12)	0.478	1.03(0.82-1.25)	0.884	1.10(0.87-1.33)	0.995
S(4,-4)Correlat	-0.08 (0.92)	0.08 (1.07)	1.19(0.99-1.39)	1.18825	1.16(0.96-1.36)	0.223	1.03(0.82-1.25)	0.884	1.00(0.79-1.22)	0.995
GrVariance	0.07 (0.94)	-0.07 (1.05)	0.86(0.66-1.06)	0.859595	0.88(0.68-1.08)	0.287	0.97(0.76-1.18)	0.884	1.00(0.79-1.22)	0.995
S(0,4)Correlat	-0.08 (0.92)	0.08 (1.07)	1.18(0.98-1.38)	1.18296	1.15(0.95-1.36)	0.233	1.03(0.82-1.25)	0.889191	1.00(0.78-1.22)	0.995
S(2,-2)DifVarnc	0.08 (0.93)	-0.08 (1.06)	0.85(0.65-1.05)	0.85168	0.87(0.67-1.08)	0.258	0.97(0.76-1.19)	0.900457	1.01(0.79-1.22)	0.995
S(1,0)SumEntrp	0.05 (0.89)	-0.05 (1.10)	0.91(0.71-1.11)	0.909141	0.91(0.71-1.11)	0.441	1.03(0.81-1.25)	0.901002	1.10(0.87-1.33)	0.995
S(0,5)SumOfSqs	0.03 (0.95)	-0.03 (1.05)	0.94(0.75-1.14)	0.943912	0.95(0.75-1.15)	0.668	0.97(0.76-1.19)	0.901002	1.02(0.80-1.24)	0.995
S(2,0)SumVarnc	-0.06 (0.91)	0.06 (1.08)	1.13(0.94-1.33)	1.13089	1.10(0.90-1.30)	0.418	1.03(0.81-1.24)	0.901317	1.01(0.79-1.23)	0.995
S(3,3)SumVarnc	-0.06 (0.91)	0.06 (1.08)	1.14(0.95-1.34)	1.14007	1.12(0.92-1.32)	0.336	1.03(0.81-1.24)	0.901317	1.03(0.81-1.24)	0.995
S(2,-2)SumOfSqs	0.02 (0.92)	-0.02 (1.08)	0.96(0.76-1.15)	0.955177	0.95(0.76-1.15)	0.685	0.97(0.76-1.19)	0.902703	1.01(0.79-1.23)	0.995
S(0,3)DifVarnc	0.08 (0.93)	-0.08 (1.06)	0.86(0.66-1.05)	0.855092	0.88(0.68-1.08)	0.265	0.97(0.76-1.19)	0.907568	1.01(0.79-1.22)	0.995
S(0,1)SumEntrp	0.05 (0.89)	-0.05 (1.10)	0.91(0.71-1.10)	0.905999	0.91(0.71-1.11)	0.426	1.03(0.81-1.24)	0.909206	1.09(0.87-1.32)	0.995
S(0,5)Correlat	-0.08 (0.92)	0.08 (1.07)	1.18(0.98-1.38)	1.17811	1.15(0.95-1.35)	0.235	1.03(0.81-1.24)	0.909206	1.00(0.78-1.22)	0.995
WavEnLL_s-1	-0.08 (0.90)	0.08 (1.09)	1.17(0.98-1.37)	1.17437	1.15(0.95-1.35)	0.251	1.02(0.81-1.24)	0.909794	0.99(0.77-1.21)	0.995
Teta3	-0.02 (1.05)	0.02 (0.94)	1.03(0.84-1.23)	1.03281	1.02(0.83-1.22)	0.847	1.02(0.82-1.23)	0.911904	0.99(0.78-1.20)	0.995
S(0,1)SumVarnc	-0.03 (0.90)	0.03 (1.10)	1.07(0.88-1.26)	1.07052	1.04(0.84-1.24)	0.746	0.98(0.77-1.20)	0.93214	0.97(0.75-1.18)	0.995
S(2,2)SumVarnc	-0.06 (0.91)	0.06 (1.08)	1.12(0.93-1.32)	1.12423	1.10(0.90-1.29)	0.426	1.02(0.80-1.23)	0.952229	1.01(0.79-1.22)	0.995
S(3,0)SumOfSqs	0.02 (0.94)	-0.02 (1.06)	0.97(0.77-1.16)	0.9654	0.96(0.77-1.16)	0.741	0.98(0.77-1.20)	0.952229	1.02(0.80-1.24)	0.995
S(3,-3)SumOfSqs	0.00 (0.95)	0.00 (1.05)	0.99(0.80-1.18)	0.991362	0.99(0.80-1.19)	0.962	1.02(0.80-1.23)	0.952229	1.05(0.83-1.27)	0.995
S(4,0)DifVarnc	0.07 (0.94)	-0.07 (1.06)	0.87(0.67-1.06)	0.866947	0.89(0.69-1.09)	0.305	0.98(0.77-1.20)	0.952229	1.00(0.79-1.22)	0.995
S(0,5)SumVarnc	-0.06 (0.91)	0.06 (1.08)	1.13(0.93-1.32)	1.12841	1.11(0.91-1.31)	0.365	1.02(0.80-1.23)	0.952229	1.01(0.80-1.23)	0.995
S(5,5)SumOfSqs	0.00 (0.98)	0.00 (1.02)	1.00(0.80-1.19)	0.995066	1.00(0.81-1.20)	0.966	1.02(0.81-1.23)	0.952229	1.07(0.85-1.29)	0.995
S(3,3)DifVarnc	0.07 (0.94)	-0.07 (1.06)	0.87(0.67-1.07)	0.871006	0.89(0.69-1.09)	0.32	0.99(0.77-1.20)	0.96151	1.00(0.79-1.22)	0.995
S(4,0)SumOfSqs	0.00 (0.96)	0.00 (1.04)	0.99(0.80-1.19)	0.99254	0.99(0.80-1.19)	0.944	1.01(0.80-1.22)	0.96151	1.05(0.83-1.27)	0.995
S(0,4)SumVarnc	-0.06 (0.91)	0.06 (1.08)	1.12(0.93-1.32)	1.12414	1.10(0.91-1.30)	0.403	1.01(0.80-1.23)	0.969841	1.00(0.79-1.22)	0.995
WavEnHH_s-7	0.04 (1.00)	-0.04 (1.00)	0.92(0.73-1.12)	0.923552	0.93(0.74-1.13)	0.528	1.01(0.80-1.22)	0.970558	0.97(0.75-1.19)	0.995
Variance	-0.08 (0.96)	0.08 (1.03)	1.18(0.98-1.38)	1.18119	1.13(0.93-1.33)	0.307	1.01(0.79-1.22)	0.976229	0.96(0.74-1.19)	0.995
S(1,0)SumVarnc	-0.04 (0.90)	0.04 (1.09)	1.08(0.89-1.28)	1.08267	1.05(0.85-1.25)	0.685	0.99(0.78-1.21)	0.976229	0.98(0.76-1.19)	0.995
S(1,1)SumVarnc	-0.04 (0.90)	0.04 (1.09)	1.09(0.90-1.28)	1.08907	1.06(0.86-1.25)	0.638	0.99(0.78-1.21)	0.976229	0.98(0.77-1.20)	0.995
S(1,-1)SumVarnc	-0.05 (0.90)	0.05 (1.09)	1.11(0.91-1.30)	1.10505	1.07(0.88-1.27)	0.544	1.01(0.79-1.22)	0.976229	0.99(0.77-1.21)	0.995
S(0,3)SumVarnc	-0.06 (0.91)	0.06 (1.08)	1.12(0.92-1.31)	1.11851	1.09(0.90-1.29)	0.441	1.01(0.80-1.22)	0.976229	1.00(0.78-1.21)	0.995
S(4,4)SumOfSqs	0.01 (0.97)	-0.01 (1.04)	0.98(0.79-1.17)	0.977788	0.98(0.79-1.18)	0.893	1.00(0.78-1.21)	0.976229	1.05(0.83-1.27)	0.995
S(4,4)DifVarnc	0.06 (0.94)	-0.06 (1.06)	0.88(0.68-1.08)	0.8792	0.90(0.70-1.09)	0.336	0.99(0.78-1.21)	0.976229	1.00(0.79-1.22)	0.995
S(4,-4)DifVarnc	0.06 (0.93)	-0.06 (1.07)	0.88(0.69-1.08)	0.881489	0.90(0.70-1.10)	0.345	1.01(0.80-1.22)	0.976229	1.03(0.81-1.24)	0.995
S(5,0)DifVarnc	0.07 (0.94)	-0.07 (1.06)	0.88(0.68-1.07)	0.875462	0.89(0.70-1.09)	0.332	0.99(0.78-1.21)	0.976229	1.00(0.79-1.22)	0.995
S(0,5)DifVarnc	0.06 (0.93)	-0.06 (1.07)	0.88(0.68-1.08)	0.879872	0.90(0.70-1.09)	0.343	1.01(0.80-1.22)	0.976229	1.03(0.81-1.24)	0.995
S(5,5)DifVarnc	0.06 (0.94)	-0.06 (1.05)	0.88(0.69-1.08)	0.88028	0.89(0.70-1.09)	0.334	0.99(0.78-1.21)	0.976229	1.00(0.78-1.21)	0.995
S(5,-5)DifVarnc	0.06 (0.93)	-0.06 (1.07)	0.88(0.69-1.08)	0.880918	0.89(0.70-1.09)	0.334	1.01(0.80-1.22)	0.976229	1.02(0.81-1.24)	0.995
WavEnHH_s-3	0.07 (0.94)	-0.07 (1.06)	0.86(0.67-1.06)	0.864294	0.88(0.68-1.08)	0.266	0.99(0.78-1.20)	0.976229	1.00(0.79-1.22)	0.995
S(0,2)SumVarnc	-0.05 (0.90)	0.05 (1.09)	1.11(0.91-1.30)	1.10614	1.08(0.88-1.27)	0.528	1.00(0.79-1.22)	0.987752	0.99(0.77-1.20)	0.995
WavEnLH_s-3	0.06 (0.95)	-0.06 (1.04)	0.88(0.68-1.07)	0.879123	0.88(0.68-1.08)	0.265	1.00(0.79-1.22)	0.987752	1.00(0.78-1.22)	0.995
S(0,4)DifVarnc	0.07 (0.93)	-0.07 (1.07)	0.87(0.68-1.07)	0.871784	0.89(0.69-1.09)	0.324	1.00(0.79-1.21)	0.988994	1.02(0.81-1.24)	0.995
S(3,-3)DifVarnc	0.07 (0.93)	-0.07 (1.07)	0.87(0.68-1.07)	0.871905	0.89(0.69-1.09)	0.323	1.00(0.79-1.21)	0.991968	1.02(0.81-1.24)	0.995
* Only features with FDR-corrected P values more than 0.05 in Model 3 were present.
a Crude model.
b Estimates were adjusted for age and menopausal status.
c Estimates were adjusted for age, menopausal status, molecular subtype, tumor stage, and histologic grade.
d Estimates were adjusted for age, menopausal status, molecular subtype, tumor stage, histologic grade, hormone therapy, chemotherapy and radiotherapy.
Abbreviations: CC, cranio-caudal; SD, standard deviation; OR, odds ratio; CI, confidence interval.
