# Supplementary material for: Mammography radiomics features at diagnosis and progression-free survival among patients with breast cancer
Source: Br J Cancer. 2022 Sep 1;127(10):1886–92. doi: 10.1038/s41416-022-01958-5 (PMC9643418; doi:10.1038/s41416-022-01958-5)
Supplement: Supplementary file 5 — Supplementary_Table_S5 [file 41416_2022_1958_MOESM5_ESM.xlsx]

## Sheet: Table_S5
Table S5. Associations of mammography radiomics features from MLO view at diagnosis with invasive disease-free survival among patients with breast cancer*.
Features	mean (SD)		Model 1a		Model 2b		Model 3c		Model 4d
	Controls	Cases	OR (95%CI)	P	OR (95%CI)	P	OR (95%CI)	P	OR (95%CI)	P
135dr_ShrtREmp	0.13 (0.95)	-0.13 (1.04)	0.77 (0.63-0.94)	0.101	0.78 (0.64-0.96)	0.141	0.88 (0.71-1.10)	0.684	0.92 (0.74-1.15)	0.645
45dgr_ShrtREmp	0.12 (0.95)	-0.12 (1.04)	0.78 (0.63-0.95)	0.101	0.79 (0.65-0.97)	0.141	0.89 (0.72-1.10)	0.684	0.93 (0.74-1.16)	0.645
Horzl_ShrtREmp	0.13 (0.95)	-0.13 (1.04)	0.77 (0.63-0.94)	0.101	0.79 (0.65-0.97)	0.141	0.89 (0.72-1.10)	0.684	0.93 (0.74-1.16)	0.645
Vertl_ShrtREmp	0.13 (0.95)	-0.13 (1.04)	0.77 (0.63-0.94)	0.101	0.79 (0.64-0.96)	0.141	0.89 (0.72-1.10)	0.684	0.93 (0.74-1.16)	0.645
GrKurtosis	-0.11 (0.69)	0.11 (1.23)	1.29 (1.03-1.62)	0.101	1.28 (1.02-1.60)	0.141	1.33 (1.03-1.70)	0.684	1.28 (0.99-1.66)	0.645
S(0,1)InvDfMom	-0.13 (0.97)	0.13 (1.01)	1.30 (1.06-1.58)	0.101	1.27 (1.04-1.55)	0.141	1.13 (0.91-1.39)	0.684	1.08 (0.87-1.35)	0.645
S(0,2)InvDfMom	-0.12 (0.97)	0.12 (1.01)	1.29 (1.06-1.57)	0.101	1.26 (1.04-1.54)	0.141	1.12 (0.90-1.39)	0.684	1.08 (0.87-1.35)	0.645
S(0,3)InvDfMom	-0.12 (0.98)	0.12 (1.01)	1.28 (1.05-1.57)	0.101	1.26 (1.03-1.54)	0.141	1.12 (0.90-1.38)	0.684	1.08 (0.87-1.35)	0.645
S(0,4)InvDfMom	-0.12 (0.98)	0.12 (1.01)	1.27 (1.04-1.55)	0.101	1.25 (1.03-1.53)	0.141	1.11 (0.89-1.37)	0.684	1.08 (0.86-1.35)	0.645
S(0,5)InvDfMom	-0.11 (0.98)	0.11 (1.01)	1.26 (1.03-1.53)	0.101	1.24 (1.01-1.51)	0.141	1.10 (0.89-1.36)	0.684	1.07 (0.85-1.34)	0.653
S(1,0)InvDfMom	-0.13 (0.97)	0.13 (1.01)	1.29 (1.06-1.58)	0.101	1.27 (1.04-1.55)	0.141	1.12 (0.91-1.39)	0.684	1.08 (0.86-1.35)	0.645
S(1,1)InvDfMom	-0.12 (0.97)	0.12 (1.01)	1.29 (1.06-1.57)	0.101	1.26 (1.03-1.54)	0.141	1.12 (0.90-1.39)	0.684	1.08 (0.86-1.35)	0.645
S(1,-1)InvDfMom	-0.13 (0.97)	0.13 (1.01)	1.29 (1.06-1.58)	0.101	1.27 (1.04-1.55)	0.141	1.12 (0.91-1.39)	0.684	1.08 (0.87-1.35)	0.645
S(2,0)InvDfMom	-0.12 (0.97)	0.12 (1.02)	1.29 (1.06-1.57)	0.101	1.26 (1.03-1.54)	0.141	1.12 (0.90-1.38)	0.684	1.08 (0.86-1.35)	0.645
S(2,2)InvDfMom	-0.12 (0.97)	0.12 (1.01)	1.28 (1.05-1.56)	0.101	1.25 (1.03-1.53)	0.141	1.11 (0.89-1.37)	0.684	1.07 (0.86-1.34)	0.65
S(2,-2)InvDfMom	-0.12 (0.98)	0.12 (1.01)	1.28 (1.05-1.56)	0.101	1.26 (1.03-1.54)	0.141	1.11 (0.90-1.38)	0.684	1.08 (0.86-1.35)	0.645
S(3,0)InvDfMom	-0.12 (0.97)	0.12 (1.01)	1.28 (1.05-1.56)	0.101	1.26 (1.03-1.53)	0.141	1.11 (0.89-1.37)	0.684	1.07 (0.86-1.34)	0.648
S(3,3)InvDfMom	-0.12 (0.97)	0.12 (1.01)	1.27 (1.04-1.55)	0.101	1.25 (1.02-1.52)	0.141	1.10 (0.89-1.36)	0.684	1.07 (0.86-1.34)	0.65
S(3,-3)InvDfMom	-0.12 (0.97)	0.12 (1.01)	1.27 (1.04-1.55)	0.101	1.25 (1.02-1.53)	0.141	1.10 (0.89-1.37)	0.684	1.08 (0.86-1.35)	0.648
S(4,0)InvDfMom	-0.12 (0.97)	0.12 (1.01)	1.27 (1.04-1.55)	0.101	1.25 (1.02-1.53)	0.141	1.10 (0.89-1.36)	0.684	1.07 (0.86-1.34)	0.65
S(4,4)InvDfMom	-0.11 (0.97)	0.11 (1.02)	1.26 (1.03-1.53)	0.101	1.23 (1.01-1.51)	0.141	1.09 (0.88-1.35)	0.684	1.06 (0.85-1.33)	0.665
S(4,-4)InvDfMom	-0.11 (0.97)	0.11 (1.02)	1.26 (1.03-1.54)	0.101	1.24 (1.02-1.52)	0.141	1.10 (0.88-1.36)	0.684	1.07 (0.86-1.34)	0.65
S(5,0)InvDfMom	-0.11 (0.97)	0.11 (1.02)	1.27 (1.04-1.54)	0.101	1.24 (1.02-1.52)	0.141	1.09 (0.88-1.35)	0.684	1.07 (0.85-1.34)	0.653
S(5,5)InvDfMom	-0.11 (0.97)	0.11 (1.02)	1.25 (1.02-1.52)	0.102	1.23 (1.01-1.50)	0.141	1.08 (0.87-1.34)	0.684	1.06 (0.85-1.33)	0.68
S(5,-5)InvDfMom	-0.11 (0.97)	0.11 (1.02)	1.26 (1.03-1.53)	0.101	1.24 (1.01-1.51)	0.141	1.09 (0.88-1.36)	0.684	1.07 (0.85-1.34)	0.65
Skewness	-0.04 (1.00)	0.04 (1.00)	1.09 (0.90-1.33)	0.467	1.13 (0.93-1.38)	0.309	1.27 (1.02-1.58)	0.684	1.38 (1.09-1.74)	0.645
Teta4	-0.08 (0.95)	0.08 (1.04)	1.18 (0.97-1.44)	0.155	1.17 (0.96-1.43)	0.179	1.14 (0.92-1.41)	0.684	1.11 (0.89-1.39)	0.645
_Area	-0.09 (1.03)	0.09 (0.96)	1.22 (0.98-1.51)	0.123	1.22 (0.99-1.51)	0.141	1.10 (0.89-1.37)	0.684	1.10 (0.88-1.37)	0.645
_MinNorm	0.03 (0.99)	-0.03 (1.01)	0.93 (0.77-1.13)	0.562	0.89 (0.73-1.08)	0.331	0.89 (0.72-1.10)	0.684	0.84 (0.68-1.05)	0.645
_MaxNorm	-0.05 (1.02)	0.05 (0.98)	1.11 (0.92-1.35)	0.407	1.04 (0.84-1.28)	0.767	0.90 (0.72-1.14)	0.684	0.85 (0.67-1.08)	0.645
Mean	-0.02 (1.03)	0.02 (0.98)	1.04 (0.86-1.26)	0.759	0.96 (0.78-1.18)	0.759	0.88 (0.70-1.10)	0.684	0.81 (0.64-1.03)	0.645
Perc.10%	0.00 (1.01)	0.00 (0.99)	1.00 (0.82-1.21)	0.983	0.93 (0.76-1.14)	0.547	0.89 (0.71-1.11)	0.684	0.83 (0.66-1.05)	0.645
Perc.50%	-0.01 (1.03)	0.01 (0.98)	1.03 (0.85-1.25)	0.832	0.95 (0.77-1.17)	0.697	0.86 (0.69-1.08)	0.684	0.79 (0.62-1.01)	0.645
Perc.90%	-0.05 (1.02)	0.05 (0.98)	1.09 (0.90-1.33)	0.463	1.02 (0.82-1.26)	0.893	0.91 (0.72-1.14)	0.684	0.85 (0.67-1.08)	0.645
_Area_S(1,0)	-0.09 (1.03)	0.09 (0.96)	1.22 (0.99-1.52)	0.123	1.23 (0.99-1.52)	0.141	1.11 (0.89-1.38)	0.684	1.10 (0.88-1.38)	0.645
S(1,0)Contrast	0.12 (1.03)	-0.12 (0.96)	0.78 (0.64-0.96)	0.101	0.80 (0.65-0.99)	0.141	0.90 (0.72-1.11)	0.684	0.92 (0.74-1.14)	0.645
S(1,0)Correlat	-0.11 (1.02)	0.11 (0.97)	1.26 (1.03-1.55)	0.101	1.23 (1.00-1.51)	0.141	1.10 (0.89-1.37)	0.684	1.08 (0.87-1.35)	0.645
S(1,0)SumAverg	0.04 (0.97)	-0.04 (1.03)	0.91 (0.75-1.11)	0.467	0.87 (0.71-1.06)	0.248	0.80 (0.64-1.00)	0.684	0.76 (0.61-0.96)	0.645
S(1,0)SumVarnc	-0.09 (0.96)	0.09 (1.04)	1.19 (0.98-1.46)	0.141	1.17 (0.96-1.43)	0.205	1.11 (0.89-1.37)	0.684	1.12 (0.89-1.40)	0.645
S(1,0)SumEntrp	-0.02 (1.04)	0.02 (0.96)	1.05 (0.86-1.27)	0.693	1.07 (0.88-1.30)	0.581	1.13 (0.92-1.39)	0.684	1.27 (1.00-1.63)	0.645
S(1,0)Entropy	0.11 (1.00)	-0.11 (0.99)	0.79 (0.65-0.97)	0.101	0.81 (0.67-0.99)	0.141	0.92 (0.74-1.14)	0.684	0.97 (0.77-1.21)	0.81
S(1,0)DifVarnc	0.09 (1.36)	-0.09 (0.36)	0.52 (0.31-0.89)	0.101	0.56 (0.33-0.95)	0.141	0.74 (0.42-1.30)	0.684	0.79 (0.45-1.36)	0.645
S(1,0)DifEntrp	0.13 (0.99)	-0.13 (1.00)	0.77 (0.63-0.94)	0.101	0.79 (0.65-0.96)	0.141	0.89 (0.72-1.10)	0.684	0.92 (0.74-1.14)	0.645
_Area_S(0,1)	-0.09 (1.03)	0.09 (0.96)	1.22 (0.99-1.52)	0.123	1.23 (0.99-1.52)	0.141	1.11 (0.89-1.38)	0.684	1.10 (0.88-1.38)	0.645
S(0,1)Contrast	0.12 (1.03)	-0.12 (0.95)	0.78 (0.64-0.95)	0.101	0.80 (0.65-0.98)	0.141	0.89 (0.72-1.11)	0.684	0.92 (0.73-1.14)	0.645
S(0,1)Correlat	-0.12 (1.02)	0.12 (0.97)	1.27 (1.04-1.55)	0.101	1.24 (1.01-1.52)	0.141	1.11 (0.89-1.38)	0.684	1.08 (0.87-1.35)	0.645
S(0,1)SumAverg	0.03 (1.02)	-0.03 (0.98)	0.94 (0.77-1.14)	0.601	0.89 (0.73-1.09)	0.354	0.83 (0.66-1.03)	0.684	0.80 (0.64-1.02)	0.645
S(0,1)SumVarnc	-0.09 (0.96)	0.09 (1.03)	1.20 (0.98-1.47)	0.132	1.17 (0.96-1.44)	0.191	1.11 (0.90-1.38)	0.684	1.12 (0.90-1.41)	0.645
S(0,1)SumEntrp	-0.02 (1.04)	0.02 (0.96)	1.05 (0.86-1.28)	0.689	1.07 (0.88-1.30)	0.573	1.13 (0.92-1.40)	0.684	1.28 (1.00-1.64)	0.645
S(0,1)Entropy	0.11 (1.00)	-0.11 (0.98)	0.79 (0.65-0.97)	0.101	0.81 (0.66-0.99)	0.141	0.92 (0.74-1.14)	0.684	0.96 (0.77-1.21)	0.798
S(0,1)DifVarnc	0.09 (1.36)	-0.09 (0.36)	0.52 (0.30-0.88)	0.101	0.55 (0.32-0.95)	0.141	0.74 (0.42-1.29)	0.684	0.78 (0.45-1.36)	0.645
S(0,1)DifEntrp	0.13 (0.99)	-0.13 (0.99)	0.77 (0.63-0.94)	0.101	0.79 (0.64-0.96)	0.141	0.88 (0.71-1.09)	0.684	0.91 (0.73-1.14)	0.645
_Area_S(1,1)	-0.09 (1.03)	0.09 (0.96)	1.22 (0.99-1.52)	0.123	1.23 (0.99-1.52)	0.141	1.11 (0.89-1.38)	0.684	1.10 (0.88-1.38)	0.645
S(1,1)Contrast	0.12 (1.03)	-0.12 (0.96)	0.78 (0.64-0.96)	0.101	0.80 (0.65-0.98)	0.141	0.90 (0.72-1.11)	0.684	0.91 (0.73-1.14)	0.645
S(1,1)Correlat	-0.11 (1.01)	0.11 (0.98)	1.27 (1.04-1.55)	0.101	1.23 (1.01-1.51)	0.141	1.11 (0.89-1.38)	0.684	1.09 (0.87-1.35)	0.645
S(1,1)SumAverg	0.05 (0.99)	-0.05 (1.01)	0.91 (0.75-1.11)	0.457	0.86 (0.70-1.06)	0.229	0.80 (0.65-1.00)	0.684	0.77 (0.61-0.97)	0.645
S(1,1)SumVarnc	-0.09 (0.96)	0.09 (1.04)	1.21 (0.99-1.48)	0.123	1.19 (0.97-1.45)	0.166	1.12 (0.90-1.39)	0.684	1.13 (0.90-1.41)	0.645
S(1,1)SumEntrp	-0.03 (1.04)	0.03 (0.96)	1.06 (0.87-1.28)	0.653	1.07 (0.88-1.31)	0.544	1.14 (0.92-1.40)	0.684	1.28 (1.00-1.64)	0.645
S(1,1)Entropy	0.11 (1.01)	-0.11 (0.98)	0.80 (0.65-0.97)	0.101	0.82 (0.67-1.00)	0.141	0.92 (0.75-1.15)	0.684	0.97 (0.77-1.21)	0.808
S(1,1)DifVarnc	0.09 (1.35)	-0.09 (0.4)	0.55 (0.34-0.90)	0.101	0.59 (0.36-0.95)	0.141	0.76 (0.46-1.26)	0.684	0.79 (0.48-1.30)	0.645
S(1,1)DifEntrp	0.13 (0.99)	-0.13 (0.99)	0.77 (0.63-0.94)	0.101	0.79 (0.65-0.96)	0.141	0.89 (0.72-1.10)	0.684	0.92 (0.73-1.14)	0.645
_Area_S(1,-1)	-0.09 (1.03)	0.09 (0.96)	1.22 (0.99-1.52)	0.123	1.23 (0.99-1.52)	0.141	1.11 (0.89-1.38)	0.684	1.10 (0.88-1.38)	0.645
S(1,-1)Contrast	0.12 (1.03)	-0.12 (0.96)	0.78 (0.64-0.95)	0.101	0.80 (0.65-0.98)	0.141	0.90 (0.72-1.11)	0.684	0.92 (0.73-1.14)	0.645
S(1,-1)Correlat	-0.11 (1.02)	0.11 (0.97)	1.27 (1.04-1.55)	0.101	1.24 (1.01-1.51)	0.141	1.10 (0.89-1.37)	0.684	1.08 (0.87-1.35)	0.645
S(1,-1)SumAverg	0.04 (0.98)	-0.04 (1.02)	0.91 (0.75-1.11)	0.467	0.87 (0.71-1.06)	0.248	0.84 (0.68-1.04)	0.684	0.81 (0.65-1.02)	0.645
S(1,-1)SumVarnc	-0.09 (0.96)	0.09 (1.04)	1.21 (0.99-1.47)	0.123	1.18 (0.97-1.45)	0.171	1.11 (0.89-1.38)	0.684	1.12 (0.89-1.40)	0.645
S(1,-1)SumEntrp	-0.03 (1.04)	0.03 (0.96)	1.06 (0.87-1.29)	0.638	1.08 (0.88-1.31)	0.528	1.14 (0.92-1.40)	0.684	1.28 (1.00-1.64)	0.645
S(1,-1)Entropy	0.11 (1.01)	-0.11 (0.98)	0.80 (0.65-0.97)	0.101	0.82 (0.67-1.00)	0.141	0.92 (0.75-1.15)	0.684	0.96 (0.77-1.21)	0.808
S(1,-1)DifVarnc	0.09 (1.35)	-0.09 (0.4)	0.55 (0.34-0.90)	0.101	0.59 (0.36-0.95)	0.141	0.76 (0.46-1.26)	0.684	0.80 (0.49-1.31)	0.645
S(1,-1)DifEntrp	0.13 (0.99)	-0.13 (0.99)	0.77 (0.63-0.94)	0.101	0.79 (0.65-0.96)	0.141	0.89 (0.72-1.10)	0.684	0.91 (0.73-1.14)	0.645
_Area_S(2,0)	-0.09 (1.03)	0.09 (0.96)	1.22 (0.99-1.52)	0.123	1.23 (0.99-1.52)	0.141	1.11 (0.89-1.38)	0.684	1.10 (0.88-1.38)	0.645
S(2,0)Contrast	0.12 (1.02)	-0.12 (0.97)	0.79 (0.64-0.96)	0.101	0.80 (0.66-0.99)	0.141	0.90 (0.73-1.12)	0.684	0.91 (0.73-1.14)	0.645
S(2,0)Correlat	-0.11 (1.01)	0.11 (0.98)	1.26 (1.03-1.54)	0.101	1.23 (1.00-1.50)	0.141	1.10 (0.88-1.37)	0.684	1.08 (0.87-1.35)	0.645
S(2,0)SumAverg	0.05 (0.94)	-0.05 (1.06)	0.90 (0.74-1.10)	0.425	0.86 (0.70-1.05)	0.219	0.83 (0.67-1.03)	0.684	0.79 (0.63-0.99)	0.645
S(2,0)SumVarnc	-0.09 (0.95)	0.09 (1.04)	1.21 (0.99-1.48)	0.123	1.19 (0.97-1.45)	0.159	1.11 (0.89-1.38)	0.684	1.12 (0.90-1.40)	0.645
S(2,0)SumEntrp	-0.03 (1.03)	0.03 (0.97)	1.07 (0.88-1.30)	0.571	1.09 (0.89-1.33)	0.476	1.14 (0.93-1.41)	0.684	1.29 (1.01-1.65)	0.645
S(2,0)DifVarnc	0.10 (1.33)	-0.10 (0.46)	0.61 (0.40-0.93)	0.101	0.64 (0.42-0.98)	0.141	0.80 (0.53-1.23)	0.684	0.82 (0.54-1.25)	0.645
S(2,0)DifEntrp	0.12 (0.99)	-0.12 (0.99)	0.78 (0.64-0.95)	0.101	0.79 (0.65-0.97)	0.141	0.90 (0.72-1.11)	0.684	0.92 (0.74-1.14)	0.645
_Area_S(0,2)	-0.09 (1.03)	0.09 (0.96)	1.22 (0.99-1.52)	0.123	1.23 (0.99-1.52)	0.141	1.11 (0.89-1.38)	0.684	1.10 (0.88-1.37)	0.645
S(0,2)Contrast	0.12 (1.03)	-0.12 (0.96)	0.78 (0.64-0.95)	0.101	0.80 (0.65-0.98)	0.141	0.89 (0.72-1.11)	0.684	0.91 (0.73-1.14)	0.645
S(0,2)Correlat	-0.12 (1.01)	0.12 (0.98)	1.27 (1.04-1.55)	0.101	1.24 (1.01-1.52)	0.141	1.11 (0.89-1.38)	0.684	1.09 (0.87-1.36)	0.645
S(0,2)SumAverg	0.03 (1.02)	-0.03 (0.98)	0.94 (0.77-1.14)	0.598	0.89 (0.73-1.09)	0.358	0.87 (0.70-1.08)	0.684	0.85 (0.68-1.07)	0.645
S(0,2)SumVarnc	-0.10 (0.96)	0.10 (1.03)	1.22 (1.00-1.49)	0.123	1.20 (0.98-1.47)	0.145	1.12 (0.90-1.39)	0.684	1.13 (0.90-1.42)	0.645
S(0,2)SumEntrp	-0.03 (1.04)	0.03 (0.96)	1.07 (0.88-1.31)	0.559	1.09 (0.89-1.33)	0.468	1.15 (0.93-1.41)	0.684	1.29 (1.01-1.65)	0.645
S(0,2)DifVarnc	0.10 (1.33)	-0.10 (0.46)	0.60 (0.39-0.91)	0.101	0.62 (0.41-0.96)	0.141	0.79 (0.51-1.22)	0.684	0.81 (0.53-1.25)	0.645
S(0,2)DifEntrp	0.13 (0.99)	-0.13 (0.99)	0.77 (0.63-0.94)	0.101	0.79 (0.64-0.96)	0.141	0.89 (0.72-1.10)	0.684	0.91 (0.73-1.14)	0.645
_Area_S(2,2)	-0.09 (1.03)	0.09 (0.96)	1.22 (0.99-1.52)	0.123	1.23 (0.99-1.52)	0.141	1.11 (0.89-1.38)	0.684	1.10 (0.88-1.37)	0.645
S(2,2)Contrast	0.11 (1.02)	-0.11 (0.97)	0.79 (0.65-0.97)	0.101	0.81 (0.66-0.99)	0.141	0.91 (0.73-1.12)	0.684	0.91 (0.73-1.14)	0.645
S(2,2)Correlat	-0.11 (1.00)	0.11 (0.99)	1.25 (1.02-1.53)	0.101	1.22 (1.00-1.50)	0.141	1.09 (0.88-1.36)	0.684	1.08 (0.87-1.35)	0.645
S(2,2)SumAverg	0.05 (0.99)	-0.05 (1.01)	0.91 (0.75-1.10)	0.426	0.86 (0.70-1.05)	0.221	0.83 (0.67-1.03)	0.684	0.80 (0.64-1.00)	0.645
S(2,2)SumVarnc	-0.10 (0.95)	0.10 (1.04)	1.22 (1.00-1.49)	0.123	1.20 (0.98-1.47)	0.143	1.12 (0.90-1.39)	0.684	1.14 (0.91-1.42)	0.645
S(2,2)SumEntrp	-0.04 (1.03)	0.04 (0.97)	1.08 (0.89-1.31)	0.533	1.10 (0.90-1.34)	0.441	1.15 (0.93-1.42)	0.684	1.30 (1.02-1.66)	0.645
S(2,2)DifVarnc	0.10 (1.31)	-0.10 (0.51)	0.66 (0.45-0.96)	0.102	0.68 (0.46-1.00)	0.141	0.83 (0.57-1.21)	0.684	0.84 (0.58-1.22)	0.645
S(2,2)DifEntrp	0.12 (0.99)	-0.12 (1.00)	0.78 (0.64-0.95)	0.101	0.80 (0.65-0.97)	0.141	0.90 (0.73-1.12)	0.684	0.92 (0.74-1.14)	0.645
_Area_S(2,-2)	-0.09 (1.03)	0.09 (0.96)	1.22 (0.99-1.52)	0.123	1.23 (0.99-1.52)	0.141	1.11 (0.89-1.38)	0.684	1.10 (0.88-1.37)	0.645
S(2,-2)Contrast	0.12 (1.02)	-0.12 (0.97)	0.79 (0.64-0.96)	0.101	0.80 (0.66-0.98)	0.141	0.91 (0.73-1.12)	0.684	0.92 (0.73-1.14)	0.645
S(2,-2)Correlat	-0.11 (1.01)	0.11 (0.98)	1.26 (1.03-1.53)	0.101	1.23 (1.00-1.50)	0.141	1.09 (0.88-1.36)	0.684	1.08 (0.87-1.35)	0.645
S(2,-2)SumAverg	0.05 (0.97)	-0.05 (1.03)	0.91 (0.75-1.11)	0.457	0.87 (0.71-1.06)	0.248	0.88 (0.71-1.09)	0.684	0.85 (0.68-1.07)	0.645
S(2,-2)SumVarnc	-0.10 (0.96)	0.10 (1.04)	1.22 (1.00-1.49)	0.123	1.20 (0.98-1.47)	0.146	1.11 (0.89-1.38)	0.684	1.12 (0.90-1.41)	0.645
S(2,-2)SumEntrp	-0.04 (1.03)	0.04 (0.97)	1.08 (0.89-1.32)	0.51	1.10 (0.90-1.34)	0.421	1.15 (0.93-1.42)	0.684	1.30 (1.02-1.66)	0.645
S(2,-2)DifVarnc	0.10 (1.32)	-0.10 (0.5)	0.65 (0.45-0.95)	0.101	0.67 (0.46-0.99)	0.141	0.84 (0.58-1.21)	0.684	0.84 (0.58-1.23)	0.645
S(2,-2)DifEntrp	0.12 (0.99)	-0.12 (0.99)	0.78 (0.64-0.95)	0.101	0.80 (0.65-0.97)	0.141	0.90 (0.73-1.11)	0.684	0.92 (0.74-1.14)	0.645
_Area_S(3,0)	-0.09 (1.03)	0.09 (0.96)	1.22 (0.99-1.52)	0.123	1.23 (0.99-1.52)	0.141	1.11 (0.89-1.38)	0.684	1.10 (0.88-1.38)	0.645
S(3,0)Contrast	0.11 (1.02)	-0.11 (0.97)	0.79 (0.65-0.97)	0.101	0.81 (0.66-0.99)	0.141	0.91 (0.73-1.13)	0.684	0.91 (0.73-1.14)	0.645
S(3,0)Correlat	-0.11 (1.00)	0.11 (0.99)	1.25 (1.02-1.52)	0.102	1.22 (1.00-1.49)	0.141	1.09 (0.88-1.35)	0.684	1.08 (0.87-1.35)	0.645
S(3,0)SumAverg	0.05 (0.93)	-0.05 (1.06)	0.90 (0.74-1.09)	0.413	0.86 (0.70-1.05)	0.218	0.85 (0.68-1.05)	0.684	0.81 (0.65-1.01)	0.645
S(3,0)SumVarnc	-0.09 (0.95)	0.09 (1.05)	1.21 (0.99-1.47)	0.123	1.19 (0.97-1.45)	0.155	1.10 (0.89-1.37)	0.684	1.12 (0.90-1.40)	0.645
S(3,0)SumEntrp	-0.04 (1.03)	0.04 (0.97)	1.08 (0.89-1.31)	0.525	1.10 (0.90-1.34)	0.436	1.15 (0.93-1.42)	0.684	1.30 (1.02-1.66)	0.645
S(3,0)DifVarnc	0.10 (1.31)	-0.10 (0.52)	0.67 (0.46-0.97)	0.106	0.69 (0.48-1.01)	0.141	0.84 (0.59-1.21)	0.684	0.84 (0.58-1.22)	0.645
S(3,0)DifEntrp	0.12 (0.99)	-0.12 (1.00)	0.79 (0.65-0.96)	0.101	0.80 (0.66-0.98)	0.141	0.91 (0.73-1.12)	0.684	0.92 (0.74-1.15)	0.645
_Area_S(0,3)	-0.09 (1.03)	0.09 (0.96)	1.22 (0.99-1.52)	0.123	1.23 (0.99-1.52)	0.141	1.11 (0.89-1.38)	0.684	1.10 (0.88-1.37)	0.645
S(0,3)Contrast	0.12 (1.02)	-0.12 (0.97)	0.79 (0.64-0.96)	0.101	0.80 (0.66-0.98)	0.141	0.90 (0.73-1.12)	0.684	0.91 (0.73-1.14)	0.645
S(0,3)Correlat	-0.11 (1.01)	0.11 (0.98)	1.26 (1.03-1.54)	0.101	1.23 (1.01-1.51)	0.141	1.10 (0.88-1.36)	0.684	1.09 (0.87-1.35)	0.645
S(0,3)SumAverg	0.03 (1.02)	-0.03 (0.98)	0.94 (0.78-1.14)	0.624	0.90 (0.74-1.10)	0.385	0.89 (0.72-1.11)	0.684	0.88 (0.71-1.11)	0.645
S(0,3)SumVarnc	-0.10 (0.96)	0.10 (1.03)	1.22 (1.00-1.49)	0.123	1.21 (0.99-1.48)	0.142	1.12 (0.90-1.39)	0.684	1.13 (0.91-1.42)	0.645
S(0,3)SumEntrp	-0.04 (1.03)	0.04 (0.97)	1.08 (0.89-1.32)	0.51	1.10 (0.90-1.35)	0.42	1.15 (0.93-1.42)	0.684	1.31 (1.02-1.67)	0.645
S(0,3)DifVarnc	0.10 (1.31)	-0.10 (0.51)	0.66 (0.45-0.95)	0.101	0.68 (0.46-0.99)	0.141	0.84 (0.58-1.21)	0.684	0.84 (0.58-1.22)	0.645
S(0,3)DifEntrp	0.12 (0.99)	-0.12 (0.99)	0.78 (0.64-0.95)	0.101	0.79 (0.65-0.97)	0.141	0.90 (0.73-1.11)	0.684	0.92 (0.74-1.14)	0.645
_Area_S(3,3)	-0.09 (1.03)	0.09 (0.96)	1.22 (0.99-1.51)	0.123	1.23 (0.99-1.52)	0.141	1.11 (0.89-1.38)	0.684	1.10 (0.88-1.37)	0.645
S(3,3)Contrast	0.11 (1.01)	-0.11 (0.99)	0.81 (0.66-0.98)	0.103	0.82 (0.67-1.00)	0.141	0.92 (0.74-1.14)	0.684	0.92 (0.74-1.15)	0.645
S(3,3)SumOfSqs	-0.02 (1.01)	0.02 (0.99)	1.03 (0.85-1.25)	0.811	1.05 (0.86-1.28)	0.697	1.08 (0.88-1.34)	0.684	1.15 (0.91-1.44)	0.645
S(3,3)SumAverg	0.05 (0.99)	-0.05 (1.01)	0.91 (0.75-1.10)	0.425	0.86 (0.71-1.06)	0.229	0.85 (0.68-1.05)	0.684	0.82 (0.66-1.02)	0.645
S(3,3)SumVarnc	-0.09 (0.95)	0.09 (1.05)	1.21 (0.99-1.48)	0.123	1.20 (0.98-1.46)	0.145	1.11 (0.90-1.38)	0.684	1.14 (0.91-1.42)	0.645
S(3,3)SumEntrp	-0.04 (1.03)	0.04 (0.97)	1.09 (0.89-1.32)	0.494	1.11 (0.91-1.35)	0.403	1.15 (0.94-1.42)	0.684	1.31 (1.03-1.68)	0.645
S(3,3)DifVarnc	0.09 (1.29)	-0.09 (0.57)	0.72 (0.52-1.01)	0.123	0.74 (0.53-1.03)	0.149	0.88 (0.64-1.20)	0.684	0.87 (0.63-1.20)	0.645
S(3,3)DifEntrp	0.11 (0.99)	-0.11 (1.00)	0.80 (0.66-0.97)	0.101	0.81 (0.66-0.99)	0.141	0.91 (0.74-1.13)	0.684	0.92 (0.74-1.15)	0.645
_Area_S(3,-3)	-0.09 (1.03)	0.09 (0.96)	1.22 (0.99-1.51)	0.123	1.23 (0.99-1.52)	0.141	1.11 (0.89-1.38)	0.684	1.10 (0.88-1.37)	0.645
S(3,-3)Contrast	0.11 (1.02)	-0.11 (0.97)	0.80 (0.65-0.97)	0.101	0.81 (0.66-0.99)	0.141	0.92 (0.74-1.14)	0.684	0.92 (0.73-1.14)	0.645
S(3,-3)Correlat	-0.11 (1.00)	0.11 (0.99)	1.24 (1.02-1.51)	0.103	1.22 (1.00-1.49)	0.141	1.08 (0.87-1.34)	0.684	1.08 (0.87-1.35)	0.645
S(3,-3)SumAverg	0.04 (0.97)	-0.04 (1.03)	0.92 (0.75-1.11)	0.468	0.88 (0.72-1.07)	0.284	0.91 (0.73-1.12)	0.684	0.88 (0.70-1.10)	0.645
S(3,-3)SumVarnc	-0.10 (0.96)	0.10 (1.04)	1.21 (1.00-1.48)	0.123	1.20 (0.99-1.47)	0.143	1.10 (0.89-1.37)	0.684	1.13 (0.90-1.41)	0.645
S(3,-3)SumEntrp	-0.04 (1.03)	0.04 (0.97)	1.10 (0.90-1.33)	0.467	1.12 (0.91-1.36)	0.372	1.16 (0.94-1.43)	0.684	1.32 (1.03-1.68)	0.645
S(3,-3)DifVarnc	0.10 (1.29)	-0.10 (0.56)	0.71 (0.50-0.99)	0.123	0.72 (0.52-1.02)	0.142	0.87 (0.63-1.20)	0.684	0.86 (0.62-1.20)	0.645
S(3,-3)DifEntrp	0.12 (0.99)	-0.12 (1.00)	0.79 (0.65-0.96)	0.101	0.80 (0.66-0.98)	0.141	0.91 (0.73-1.13)	0.684	0.92 (0.74-1.15)	0.645
_Area_S(4,0)	-0.09 (1.03)	0.09 (0.96)	1.22 (0.99-1.52)	0.123	1.23 (0.99-1.52)	0.141	1.11 (0.89-1.38)	0.684	1.10 (0.88-1.37)	0.645
S(4,0)Contrast	0.11 (1.01)	-0.11 (0.98)	0.80 (0.66-0.98)	0.103	0.82 (0.67-1.00)	0.141	0.92 (0.74-1.14)	0.684	0.92 (0.74-1.15)	0.645
S(4,0)SumAverg	0.05 (0.93)	-0.05 (1.06)	0.90 (0.74-1.09)	0.408	0.86 (0.70-1.05)	0.219	0.86 (0.69-1.06)	0.684	0.82 (0.66-1.02)	0.645
S(4,0)SumVarnc	-0.09 (0.94)	0.09 (1.05)	1.20 (0.99-1.46)	0.123	1.19 (0.97-1.45)	0.156	1.10 (0.88-1.36)	0.684	1.12 (0.90-1.40)	0.645
S(4,0)SumEntrp	-0.04 (1.03)	0.04 (0.97)	1.09 (0.89-1.32)	0.497	1.11 (0.91-1.35)	0.411	1.15 (0.93-1.42)	0.684	1.31 (1.03-1.67)	0.645
S(4,0)DifEntrp	0.11 (0.99)	-0.11 (1.00)	0.80 (0.65-0.97)	0.101	0.81 (0.66-0.99)	0.141	0.92 (0.74-1.13)	0.684	0.92 (0.74-1.15)	0.645
_Area_S(0,4)	-0.09 (1.03)	0.09 (0.96)	1.22 (0.99-1.52)	0.123	1.23 (0.99-1.52)	0.141	1.11 (0.89-1.38)	0.684	1.10 (0.88-1.37)	0.645
S(0,4)Contrast	0.11 (1.02)	-0.11 (0.97)	0.80 (0.65-0.97)	0.101	0.81 (0.66-0.99)	0.141	0.91 (0.74-1.13)	0.684	0.92 (0.74-1.14)	0.645
S(0,4)Correlat	-0.11 (1.00)	0.11 (0.99)	1.24 (1.02-1.52)	0.103	1.22 (1.00-1.49)	0.141	1.09 (0.87-1.35)	0.684	1.08 (0.87-1.35)	0.645
S(0,4)SumAverg	0.03 (1.02)	-0.03 (0.98)	0.95 (0.78-1.15)	0.665	0.91 (0.74-1.11)	0.421	0.91 (0.74-1.13)	0.684	0.91 (0.73-1.13)	0.645
S(0,4)SumVarnc	-0.10 (0.95)	0.10 (1.04)	1.22 (1.00-1.48)	0.123	1.21 (0.99-1.47)	0.142	1.11 (0.90-1.38)	0.684	1.13 (0.91-1.42)	0.645
S(0,4)SumEntrp	-0.04 (1.03)	0.04 (0.97)	1.09 (0.89-1.33)	0.48	1.11 (0.91-1.36)	0.388	1.16 (0.94-1.43)	0.684	1.32 (1.03-1.68)	0.645
S(0,4)DifVarnc	0.10 (1.29)	-0.10 (0.56)	0.70 (0.50-0.99)	0.12	0.72 (0.51-1.02)	0.141	0.87 (0.63-1.20)	0.684	0.86 (0.62-1.20)	0.645
S(0,4)DifEntrp	0.12 (0.99)	-0.12 (1.00)	0.79 (0.65-0.96)	0.101	0.80 (0.66-0.98)	0.141	0.91 (0.73-1.12)	0.684	0.92 (0.74-1.15)	0.645
_Area_S(4,4)	-0.09 (1.03)	0.09 (0.96)	1.22 (0.99-1.51)	0.123	1.23 (0.99-1.52)	0.141	1.11 (0.89-1.38)	0.684	1.10 (0.88-1.37)	0.645
S(4,4)SumOfSqs	-0.02 (1.01)	0.02 (0.99)	1.04 (0.86-1.26)	0.751	1.06 (0.87-1.29)	0.615	1.09 (0.88-1.36)	0.684	1.16 (0.92-1.45)	0.645
S(4,4)SumAverg	0.05 (0.99)	-0.05 (1.01)	0.91 (0.75-1.10)	0.426	0.87 (0.71-1.06)	0.238	0.86 (0.69-1.06)	0.684	0.83 (0.66-1.04)	0.645
S(4,4)SumVarnc	-0.09 (0.95)	0.09 (1.05)	1.20 (0.99-1.47)	0.123	1.20 (0.98-1.46)	0.149	1.11 (0.90-1.37)	0.684	1.14 (0.91-1.42)	0.645
S(4,4)SumEntrp	-0.04 (1.03)	0.04 (0.97)	1.09 (0.90-1.33)	0.479	1.11 (0.91-1.36)	0.383	1.16 (0.94-1.43)	0.684	1.32 (1.03-1.68)	0.645
S(4,4)DifVarnc	0.09 (1.27)	-0.09 (0.62)	0.76 (0.56-1.03)	0.138	0.78 (0.57-1.05)	0.171	0.90 (0.68-1.19)	0.684	0.88 (0.66-1.19)	0.645
S(4,4)DifEntrp	0.11 (0.98)	-0.11 (1.01)	0.81 (0.66-0.98)	0.103	0.82 (0.67-1.00)	0.141	0.92 (0.75-1.14)	0.684	0.93 (0.75-1.16)	0.645
_Area_S(4,-4)	-0.09 (1.03)	0.09 (0.96)	1.22 (0.99-1.51)	0.123	1.23 (0.99-1.52)	0.141	1.11 (0.89-1.38)	0.684	1.10 (0.88-1.37)	0.645
S(4,-4)Contrast	0.11 (1.01)	-0.11 (0.98)	0.81 (0.66-0.98)	0.103	0.82 (0.67-1.00)	0.141	0.92 (0.74-1.14)	0.684	0.92 (0.74-1.14)	0.645
S(4,-4)SumAverg	0.04 (0.97)	-0.04 (1.03)	0.92 (0.76-1.12)	0.495	0.88 (0.72-1.08)	0.318	0.92 (0.75-1.14)	0.684	0.90 (0.72-1.12)	0.645
S(4,-4)SumVarnc	-0.09 (0.96)	0.09 (1.03)	1.21 (0.99-1.47)	0.123	1.20 (0.99-1.47)	0.142	1.10 (0.89-1.36)	0.684	1.13 (0.91-1.41)	0.645
S(4,-4)SumEntrp	-0.05 (1.03)	0.05 (0.97)	1.10 (0.91-1.35)	0.432	1.13 (0.92-1.38)	0.331	1.16 (0.94-1.43)	0.684	1.33 (1.04-1.69)	0.645
S(4,-4)DifVarnc	0.09 (1.27)	-0.09 (0.61)	0.74 (0.55-1.01)	0.123	0.76 (0.55-1.03)	0.149	0.89 (0.67-1.19)	0.684	0.87 (0.64-1.19)	0.645
S(4,-4)DifEntrp	0.11 (0.99)	-0.11 (1.00)	0.80 (0.66-0.97)	0.101	0.81 (0.67-0.99)	0.141	0.92 (0.74-1.13)	0.684	0.92 (0.74-1.15)	0.645
_Area_S(5,0)	-0.09 (1.03)	0.09 (0.96)	1.22 (0.99-1.52)	0.123	1.23 (0.99-1.52)	0.141	1.11 (0.89-1.38)	0.684	1.10 (0.88-1.37)	0.645
S(5,0)Contrast	0.10 (1.01)	-0.10 (0.99)	0.81 (0.67-0.99)	0.111	0.83 (0.68-1.01)	0.141	0.92 (0.75-1.14)	0.684	0.92 (0.74-1.14)	0.645
S(5,0)SumAverg	0.05 (0.93)	-0.05 (1.06)	0.90 (0.74-1.09)	0.408	0.86 (0.71-1.05)	0.224	0.87 (0.70-1.07)	0.684	0.83 (0.66-1.03)	0.645
S(5,0)SumVarnc	-0.09 (0.94)	0.09 (1.05)	1.20 (0.98-1.46)	0.126	1.19 (0.97-1.45)	0.156	1.09 (0.88-1.36)	0.684	1.12 (0.90-1.40)	0.645
S(5,0)SumEntrp	-0.04 (1.02)	0.04 (0.98)	1.09 (0.90-1.33)	0.479	1.11 (0.91-1.36)	0.385	1.15 (0.94-1.42)	0.684	1.32 (1.03-1.68)	0.645
S(5,0)DifVarnc	0.09 (1.28)	-0.09 (0.6)	0.74 (0.54-1.02)	0.123	0.76 (0.55-1.04)	0.155	0.89 (0.66-1.19)	0.684	0.87 (0.64-1.19)	0.645
S(5,0)DifEntrp	0.11 (0.99)	-0.11 (1.00)	0.80 (0.66-0.98)	0.101	0.81 (0.67-0.99)	0.141	0.92 (0.74-1.14)	0.684	0.93 (0.74-1.15)	0.645
_Area_S(0,5)	-0.09 (1.03)	0.09 (0.96)	1.22 (0.99-1.51)	0.123	1.23 (0.99-1.52)	0.141	1.11 (0.89-1.38)	0.684	1.10 (0.88-1.37)	0.645
S(0,5)Contrast	0.11 (1.01)	-0.11 (0.98)	0.81 (0.66-0.98)	0.103	0.82 (0.67-1.00)	0.141	0.92 (0.74-1.14)	0.684	0.92 (0.74-1.15)	0.645
S(0,5)SumOfSqs	-0.01 (1.01)	0.01 (0.99)	1.02 (0.84-1.24)	0.851	1.05 (0.86-1.28)	0.697	1.09 (0.88-1.34)	0.684	1.15 (0.91-1.46)	0.645
S(0,5)SumVarnc	-0.09 (0.95)	0.09 (1.04)	1.21 (0.99-1.47)	0.123	1.20 (0.98-1.47)	0.143	1.11 (0.89-1.38)	0.684	1.13 (0.91-1.41)	0.645
S(0,5)SumEntrp	-0.04 (1.03)	0.04 (0.97)	1.10 (0.90-1.33)	0.467	1.12 (0.92-1.37)	0.366	1.16 (0.94-1.43)	0.684	1.32 (1.03-1.69)	0.645
S(0,5)DifVarnc	0.09 (1.28)	-0.09 (0.59)	0.73 (0.53-1.01)	0.123	0.75 (0.54-1.03)	0.147	0.89 (0.66-1.19)	0.684	0.88 (0.64-1.20)	0.645
S(0,5)DifEntrp	0.11 (0.99)	-0.11 (1.00)	0.80 (0.66-0.97)	0.101	0.81 (0.67-0.99)	0.141	0.92 (0.74-1.13)	0.684	0.93 (0.74-1.15)	0.645
_Area_S(5,5)	-0.09 (1.03)	0.09 (0.96)	1.22 (0.99-1.51)	0.123	1.23 (0.99-1.52)	0.141	1.11 (0.89-1.38)	0.684	1.10 (0.88-1.37)	0.645
S(5,5)SumOfSqs	-0.02 (1.01)	0.02 (0.99)	1.05 (0.86-1.27)	0.694	1.07 (0.88-1.31)	0.555	1.10 (0.89-1.37)	0.684	1.16 (0.93-1.46)	0.645
S(5,5)SumAverg	0.05 (0.99)	-0.05 (1.01)	0.91 (0.75-1.10)	0.432	0.87 (0.71-1.06)	0.248	0.86 (0.70-1.07)	0.684	0.84 (0.67-1.04)	0.645
S(5,5)SumVarnc	-0.09 (0.95)	0.09 (1.05)	1.20 (0.98-1.46)	0.126	1.19 (0.98-1.45)	0.15	1.11 (0.90-1.37)	0.684	1.14 (0.91-1.42)	0.645
S(5,5)SumEntrp	-0.04 (1.03)	0.04 (0.97)	1.09 (0.90-1.33)	0.468	1.12 (0.91-1.36)	0.368	1.16 (0.94-1.43)	0.684	1.32 (1.03-1.68)	0.645
_Area_S(5,-5)	-0.09 (1.03)	0.09 (0.96)	1.22 (0.99-1.51)	0.123	1.23 (0.99-1.52)	0.141	1.11 (0.89-1.38)	0.684	1.10 (0.88-1.37)	0.645
S(5,-5)SumVarnc	-0.09 (0.96)	0.09 (1.03)	1.21 (0.99-1.47)	0.123	1.21 (0.99-1.47)	0.141	1.10 (0.89-1.36)	0.684	1.14 (0.91-1.42)	0.645
S(5,-5)SumEntrp	-0.05 (1.03)	0.05 (0.97)	1.11 (0.91-1.36)	0.405	1.14 (0.93-1.39)	0.293	1.17 (0.94-1.44)	0.684	1.34 (1.05-1.71)	0.645
S(5,-5)DifEntrp	0.09 (1.35)	-0.09 (0.41)	0.59 (0.36-0.95)	0.102	0.61 (0.37-0.98)	0.141	0.81 (0.50-1.30)	0.684	0.81 (0.49-1.32)	0.645
Horzl_RLNonUni	-0.09 (1.04)	0.09 (0.95)	1.21 (0.99-1.50)	0.123	1.22 (0.99-1.51)	0.141	1.12 (0.90-1.39)	0.684	1.11 (0.89-1.39)	0.645
Horzl_LngREmph	-0.03 (1.24)	0.03 (0.68)	1.05 (0.86-1.29)	0.675	1.03 (0.84-1.26)	0.81	0.90 (0.73-1.11)	0.684	0.80 (0.63-1.01)	0.645
Horzl_Fraction	0.07 (1.41)	-0.07 (0.15)	0.17 (0.04-0.72)	0.101	0.20 (0.05-0.84)	0.141	0.48 (0.10-2.21)	0.684	0.65 (0.13-3.12)	0.665
Vertl_RLNonUni	-0.09 (1.04)	0.09 (0.95)	1.21 (0.99-1.50)	0.123	1.22 (0.99-1.51)	0.141	1.12 (0.90-1.38)	0.684	1.11 (0.89-1.39)	0.645
Vertl_Fraction	0.07 (1.41)	-0.07 (0.14)	0.16 (0.04-0.69)	0.101	0.19 (0.04-0.80)	0.141	0.46 (0.10-2.14)	0.684	0.63 (0.13-3.10)	0.657
45dgr_RLNonUni	-0.09 (1.04)	0.09 (0.95)	1.22 (0.99-1.50)	0.123	1.22 (0.99-1.51)	0.141	1.12 (0.90-1.39)	0.684	1.11 (0.89-1.39)	0.645
45dgr_Fraction	0.06 (1.41)	-0.06 (0.13)	0.15 (0.03-0.70)	0.101	0.17 (0.04-0.83)	0.141	0.45 (0.09-2.38)	0.684	0.62 (0.11-3.49)	0.665
135dr_RLNonUni	-0.09 (1.04)	0.09 (0.95)	1.22 (0.99-1.50)	0.123	1.22 (0.99-1.51)	0.141	1.11 (0.90-1.38)	0.684	1.11 (0.89-1.38)	0.645
135dr_Fraction	0.12 (0.96)	-0.12 (1.03)	0.78 (0.64-0.95)	0.101	0.79 (0.65-0.97)	0.141	0.90 (0.72-1.11)	0.684	0.94 (0.75-1.17)	0.652
_AreaGr	-0.09 (1.03)	0.09 (0.96)	1.22 (0.99-1.52)	0.123	1.23 (0.99-1.52)	0.141	1.11 (0.89-1.38)	0.684	1.10 (0.88-1.37)	0.645
GrMean	0.13 (1.01)	-0.13 (0.97)	0.77 (0.63-0.94)	0.101	0.79 (0.65-0.97)	0.141	0.89 (0.72-1.10)	0.684	0.91 (0.73-1.13)	0.645
GrVariance	0.11 (1.04)	-0.11 (0.95)	0.80 (0.65-0.98)	0.101	0.81 (0.66-1.00)	0.141	0.91 (0.73-1.13)	0.684	0.92 (0.74-1.15)	0.645
GrNonZeros	0.12 (0.95)	-0.12 (1.04)	0.78 (0.64-0.96)	0.101	0.80 (0.65-0.97)	0.141	0.90 (0.73-1.12)	0.684	0.93 (0.75-1.17)	0.65
_AreaARM	-0.09 (1.03)	0.09 (0.96)	1.22 (0.99-1.52)	0.123	1.23 (0.99-1.52)	0.141	1.11 (0.89-1.38)	0.684	1.10 (0.88-1.37)	0.645
Teta1	-0.07 (0.86)	0.07 (1.12)	1.15 (0.94-1.40)	0.273	1.11 (0.91-1.36)	0.396	1.08 (0.88-1.33)	0.684	1.02 (0.82-1.27)	0.89
Teta2	0.06 (0.84)	-0.06 (1.14)	0.89 (0.73-1.09)	0.376	0.91 (0.75-1.12)	0.462	0.91 (0.73-1.12)	0.684	0.96 (0.77-1.20)	0.79
Sigma	0.13 (1.01)	-0.13 (0.97)	0.77 (0.63-0.94)	0.101	0.79 (0.64-0.96)	0.141	0.88 (0.71-1.09)	0.684	0.91 (0.73-1.14)	0.645
WavEnLH_s-1	0.12 (1.03)	-0.12 (0.96)	0.78 (0.64-0.95)	0.101	0.80 (0.65-0.98)	0.141	0.89 (0.72-1.11)	0.684	0.91 (0.73-1.14)	0.645
WavEnHL_s-1	0.12 (1.04)	-0.12 (0.95)	0.77 (0.63-0.95)	0.101	0.79 (0.65-0.97)	0.141	0.89 (0.72-1.11)	0.684	0.91 (0.73-1.13)	0.645
WavEnHH_s-1	0.12 (1.04)	-0.12 (0.95)	0.78 (0.64-0.96)	0.101	0.80 (0.65-0.98)	0.141	0.89 (0.72-1.11)	0.684	0.92 (0.74-1.15)	0.645
WavEnLH_s-2	0.11 (1.01)	-0.11 (0.98)	0.80 (0.66-0.98)	0.102	0.82 (0.67-1.00)	0.141	0.92 (0.74-1.14)	0.684	0.92 (0.74-1.14)	0.645
WavEnHL_s-2	0.11 (1.03)	-0.11 (0.96)	0.80 (0.66-0.98)	0.101	0.81 (0.67-0.99)	0.141	0.91 (0.73-1.13)	0.684	0.90 (0.72-1.12)	0.645
WavEnHH_s-2	0.12 (1.03)	-0.12 (0.96)	0.77 (0.63-0.95)	0.101	0.79 (0.65-0.97)	0.141	0.89 (0.71-1.10)	0.684	0.91 (0.73-1.13)	0.645
WavEnLL_s-3	-0.08 (1.01)	0.08 (0.99)	1.18 (0.97-1.44)	0.155	1.20 (0.99-1.47)	0.142	1.10 (0.89-1.36)	0.684	1.13 (0.90-1.41)	0.645
WavEnLL_s-4	-0.07 (0.99)	0.07 (1.00)	1.16 (0.95-1.41)	0.225	1.20 (0.98-1.46)	0.149	1.11 (0.90-1.37)	0.684	1.15 (0.92-1.43)	0.645
WavEnLL_s-5	-0.06 (1.01)	0.06 (0.98)	1.13 (0.93-1.37)	0.324	1.17 (0.96-1.43)	0.192	1.09 (0.88-1.35)	0.684	1.12 (0.89-1.40)	0.645
WavEnLL_s-6	-0.07 (1.03)	0.07 (0.97)	1.16 (0.95-1.40)	0.226	1.20 (0.99-1.47)	0.143	1.12 (0.91-1.39)	0.684	1.14 (0.92-1.43)	0.645
WavEnLH_s-6	0.08 (1.12)	-0.08 (0.85)	0.84 (0.69-1.02)	0.145	0.82 (0.67-1.01)	0.141	0.87 (0.70-1.08)	0.684	0.90 (0.72-1.12)	0.645
WavEnHL_s-6	0.08 (1.03)	-0.08 (0.96)	0.85 (0.70-1.04)	0.199	0.83 (0.67-1.02)	0.145	0.87 (0.70-1.07)	0.684	0.86 (0.69-1.07)	0.645
WavEnHL_s-7	0.11 (0.96)	-0.11 (1.03)	0.80 (0.65-0.98)	0.102	0.78 (0.64-0.96)	0.141	0.82 (0.66-1.02)	0.684	0.81 (0.65-1.02)	0.645
WavEnHH_s-7	-0.02 (0.99)	0.02 (1.02)	1.03 (0.85-1.25)	0.788	1.02 (0.84-1.24)	0.861	1.10 (0.89-1.35)	0.684	1.07 (0.86-1.33)	0.651
WavEnLL_s-8	-0.03 (1.02)	0.03 (0.98)	1.07 (0.88-1.30)	0.559	1.14 (0.93-1.40)	0.291	1.13 (0.91-1.40)	0.684	1.13 (0.90-1.41)	0.645
WavEnHL_s-8	0.07 (1.09)	-0.07 (0.9)	0.87 (0.71-1.05)	0.233	0.86 (0.71-1.05)	0.224	0.92 (0.74-1.13)	0.684	0.91 (0.73-1.14)	0.645
S(5,-5)Contrast	0.10 (1.01)	-0.10 (0.98)	0.81 (0.67-0.99)	0.109	0.82 (0.67-1.00)	0.141	0.92 (0.75-1.15)	0.685	0.92 (0.73-1.14)	0.645
S(0,2)Entropy	0.11 (1.01)	-0.11 (0.98)	0.80 (0.66-0.97)	0.101	0.82 (0.67-1.00)	0.141	0.93 (0.75-1.15)	0.686	0.96 (0.77-1.21)	0.808
S(3,3)Correlat	-0.10 (0.99)	0.10 (1.00)	1.23 (1.01-1.50)	0.117	1.21 (0.99-1.47)	0.142	1.08 (0.87-1.34)	0.686	1.08 (0.87-1.34)	0.645
S(4,0)Correlat	-0.10 (0.99)	0.10 (1.00)	1.23 (1.01-1.50)	0.117	1.21 (0.99-1.47)	0.142	1.08 (0.87-1.34)	0.686	1.08 (0.87-1.35)	0.645
S(0,4)SumOfSqs	-0.01 (1.01)	0.01 (0.99)	1.02 (0.84-1.24)	0.887	1.04 (0.85-1.26)	0.755	1.08 (0.87-1.34)	0.686	1.15 (0.91-1.45)	0.645
S(4,4)Contrast	0.10 (1.00)	-0.10 (0.99)	0.82 (0.67-1.00)	0.123	0.83 (0.68-1.02)	0.143	0.93 (0.75-1.15)	0.686	0.92 (0.74-1.15)	0.645
S(4,-4)Correlat	-0.10 (1.00)	0.10 (0.99)	1.23 (1.01-1.50)	0.117	1.21 (0.99-1.48)	0.141	1.08 (0.87-1.33)	0.686	1.08 (0.87-1.35)	0.645
S(0,5)Correlat	-0.10 (1.00)	0.10 (0.99)	1.23 (1.01-1.50)	0.117	1.21 (0.99-1.48)	0.141	1.08 (0.87-1.33)	0.686	1.08 (0.86-1.34)	0.645
S(0,5)SumAverg	0.02 (1.02)	-0.02 (0.98)	0.95 (0.79-1.16)	0.693	0.91 (0.75-1.12)	0.455	0.93 (0.75-1.15)	0.686	0.92 (0.74-1.15)	0.645
S(5,5)DifVarnc	0.09 (1.25)	-0.09 (0.66)	0.79 (0.59-1.04)	0.155	0.80 (0.60-1.06)	0.189	0.91 (0.70-1.18)	0.686	0.89 (0.67-1.18)	0.645
S(5,5)DifEntrp	0.10 (0.98)	-0.10 (1.01)	0.82 (0.67-0.99)	0.12	0.83 (0.68-1.01)	0.141	0.93 (0.75-1.15)	0.686	0.93 (0.75-1.16)	0.65
Horzl_GLevNonU	-0.08 (1.06)	0.08 (0.94)	1.19 (0.97-1.47)	0.155	1.20 (0.97-1.47)	0.155	1.08 (0.87-1.33)	0.686	1.06 (0.85-1.32)	0.68
Vertl_GLevNonU	-0.08 (1.06)	0.08 (0.94)	1.19 (0.97-1.46)	0.155	1.20 (0.97-1.47)	0.155	1.08 (0.87-1.33)	0.686	1.06 (0.85-1.32)	0.68
45dgr_GLevNonU	-0.08 (1.06)	0.08 (0.94)	1.19 (0.97-1.47)	0.155	1.20 (0.97-1.47)	0.155	1.08 (0.87-1.33)	0.686	1.06 (0.85-1.32)	0.68
135dr_GLevNonU	-0.08 (1.06)	0.08 (0.94)	1.19 (0.97-1.47)	0.155	1.20 (0.97-1.47)	0.155	1.08 (0.87-1.33)	0.686	1.06 (0.85-1.32)	0.68
WavEnLL_s-2	-0.09 (0.99)	0.09 (1.00)	1.20 (0.99-1.46)	0.123	1.20 (0.98-1.46)	0.143	1.08 (0.87-1.33)	0.686	1.09 (0.87-1.36)	0.645
WavEnHL_s-4	0.06 (0.99)	-0.06 (1.01)	0.89 (0.73-1.08)	0.365	0.88 (0.72-1.07)	0.291	0.93 (0.75-1.15)	0.686	0.88 (0.70-1.10)	0.645
S(5,-5)Correlat	-0.10 (1.00)	0.10 (0.99)	1.22 (1.01-1.49)	0.12	1.21 (0.99-1.47)	0.141	1.07 (0.87-1.33)	0.692	1.09 (0.87-1.36)	0.645
S(2,0)Entropy	0.11 (1.01)	-0.11 (0.98)	0.80 (0.66-0.98)	0.102	0.82 (0.67-1.00)	0.141	0.93 (0.75-1.16)	0.695	0.97 (0.77-1.21)	0.834
S(5,0)Correlat	-0.10 (0.99)	0.10 (1.00)	1.22 (1.00-1.49)	0.123	1.20 (0.98-1.46)	0.145	1.07 (0.87-1.33)	0.695	1.08 (0.87-1.35)	0.645
S(2,2)SumOfSqs	-0.01 (1.01)	0.01 (0.99)	1.02 (0.84-1.24)	0.889	1.03 (0.85-1.25)	0.798	1.07 (0.86-1.33)	0.696	1.13 (0.90-1.43)	0.645
S(4,4)Correlat	-0.09 (0.99)	0.09 (1.01)	1.21 (0.99-1.47)	0.123	1.19 (0.98-1.45)	0.155	1.07 (0.86-1.32)	0.696	1.08 (0.86-1.34)	0.645
S(5,5)Contrast	0.09 (0.99)	-0.09 (1.00)	0.83 (0.68-1.01)	0.123	0.84 (0.69-1.02)	0.155	0.94 (0.76-1.16)	0.696	0.93 (0.75-1.16)	0.645
S(5,-5)SumAverg	0.04 (0.98)	-0.04 (1.03)	0.93 (0.76-1.12)	0.521	0.89 (0.73-1.09)	0.343	0.94 (0.76-1.16)	0.696	0.91 (0.73-1.13)	0.645
S(5,-5)DifVarnc	0.10 (1.05)	-0.10 (0.94)	0.82 (0.67-1.00)	0.123	0.83 (0.68-1.01)	0.142	0.93 (0.75-1.16)	0.696	0.92 (0.73-1.15)	0.645
WavEnLH_s-5	0.06 (1.09)	-0.06 (0.9)	0.88 (0.72-1.07)	0.306	0.86 (0.71-1.05)	0.219	0.94 (0.76-1.16)	0.696	0.93 (0.74-1.17)	0.65
WavEnLL_s-7	-0.04 (1.03)	0.04 (0.96)	1.08 (0.89-1.31)	0.537	1.13 (0.93-1.38)	0.318	1.07 (0.86-1.33)	0.696	1.09 (0.87-1.35)	0.645
S(0,3)Entropy	0.10 (1.01)	-0.10 (0.98)	0.81 (0.67-0.99)	0.111	0.83 (0.68-1.01)	0.141	0.94 (0.76-1.16)	0.702	0.97 (0.78-1.22)	0.847
S(0,3)SumOfSqs	-0.01 (1.01)	0.01 (0.99)	1.01 (0.84-1.23)	0.927	1.03 (0.85-1.25)	0.811	1.07 (0.86-1.32)	0.703	1.13 (0.90-1.43)	0.645
S(2,-2)Entropy	0.10 (1.01)	-0.10 (0.98)	0.81 (0.66-0.99)	0.11	0.83 (0.68-1.01)	0.141	0.94 (0.76-1.16)	0.709	0.97 (0.78-1.22)	0.849
S(2,2)Entropy	0.10 (1.01)	-0.10 (0.98)	0.81 (0.67-0.99)	0.111	0.83 (0.68-1.01)	0.142	0.94 (0.76-1.16)	0.719	0.97 (0.78-1.22)	0.858
S(4,0)DifVarnc	0.09 (1.01)	-0.09 (0.99)	0.83 (0.68-1.01)	0.123	0.84 (0.69-1.02)	0.155	0.94 (0.76-1.16)	0.719	0.93 (0.75-1.16)	0.65
S(5,5)Correlat	-0.09 (0.98)	0.09 (1.01)	1.20 (0.98-1.46)	0.125	1.18 (0.97-1.44)	0.168	1.06 (0.86-1.32)	0.719	1.07 (0.86-1.34)	0.648
S(5,-5)SumOfSqs	-0.02 (0.99)	0.02 (1.01)	1.03 (0.85-1.25)	0.788	1.06 (0.87-1.29)	0.648	1.06 (0.86-1.32)	0.719	1.13 (0.90-1.42)	0.645
GrSkewness	0.00 (1.06)	0.00 (0.94)	1.01 (0.83-1.22)	0.958	1.00 (0.82-1.21)	0.986	1.06 (0.86-1.30)	0.72	1.05 (0.85-1.29)	0.722
S(3,0)Entropy	0.10 (1.01)	-0.10 (0.98)	0.81 (0.67-0.99)	0.117	0.83 (0.68-1.01)	0.143	0.94 (0.76-1.17)	0.734	0.98 (0.78-1.22)	0.87
S(4,-4)SumOfSqs	-0.01 (0.99)	0.01 (1.01)	1.03 (0.85-1.25)	0.826	1.05 (0.86-1.27)	0.697	1.06 (0.86-1.31)	0.734	1.13 (0.90-1.42)	0.645
Vertl_LngREmph	-0.04 (1.18)	0.04 (0.78)	1.08 (0.89-1.32)	0.523	1.06 (0.87-1.30)	0.598	0.95 (0.77-1.16)	0.734	0.90 (0.71-1.14)	0.645
WavEnLH_s-7	0.04 (1.07)	-0.04 (0.93)	0.93 (0.77-1.13)	0.556	0.92 (0.75-1.12)	0.469	0.94 (0.76-1.17)	0.734	0.93 (0.75-1.16)	0.65
Kurtosis	0.03 (1.04)	-0.03 (0.96)	0.95 (0.78-1.16)	0.68	0.96 (0.79-1.17)	0.724	0.95 (0.76-1.18)	0.743	0.90 (0.71-1.14)	0.645
Perc.99%	-0.06 (1.02)	0.06 (0.98)	1.13 (0.93-1.37)	0.338	1.05 (0.85-1.30)	0.697	0.94 (0.75-1.18)	0.743	0.89 (0.71-1.13)	0.645
S(0,4)Entropy	0.10 (1.01)	-0.10 (0.98)	0.82 (0.67-1.00)	0.123	0.84 (0.69-1.02)	0.152	0.95 (0.76-1.17)	0.743	0.98 (0.78-1.23)	0.888
Teta3	-0.02 (1.14)	0.02 (0.84)	1.04 (0.86-1.27)	0.729	1.03 (0.85-1.26)	0.793	1.05 (0.86-1.29)	0.743	1.04 (0.85-1.28)	0.777
WavEnLH_s-3	0.07 (1.01)	-0.07 (0.99)	0.86 (0.71-1.05)	0.22	0.86 (0.70-1.04)	0.193	0.95 (0.77-1.17)	0.745	0.92 (0.74-1.15)	0.645
S(0,2)SumOfSqs	0.00 (1.01)	0.00 (0.99)	1.01 (0.83-1.22)	0.974	1.01 (0.83-1.23)	0.901	1.06 (0.85-1.31)	0.749	1.12 (0.88-1.42)	0.645
S(3,-3)Entropy	0.10 (1.01)	-0.10 (0.98)	0.82 (0.67-1.00)	0.123	0.84 (0.69-1.02)	0.155	0.95 (0.77-1.17)	0.751	0.98 (0.78-1.23)	0.887
S(3,-3)SumOfSqs	-0.01 (0.99)	0.01 (1.01)	1.02 (0.84-1.24)	0.886	1.04 (0.85-1.26)	0.768	1.05 (0.85-1.31)	0.755	1.12 (0.89-1.41)	0.645
Perc.01%	0.00 (1.01)	0.00 (0.99)	0.99 (0.82-1.21)	0.972	0.94 (0.77-1.15)	0.591	0.95 (0.77-1.18)	0.772	0.91 (0.73-1.14)	0.645
S(1,1)SumOfSqs	0.00 (1.01)	0.00 (0.99)	1.00 (0.83-1.22)	0.982	1.01 (0.83-1.23)	0.95	1.05 (0.85-1.30)	0.772	1.11 (0.88-1.40)	0.645
S(3,3)Entropy	0.09 (1.01)	-0.09 (0.98)	0.83 (0.68-1.01)	0.123	0.84 (0.69-1.03)	0.156	0.95 (0.77-1.18)	0.772	0.98 (0.78-1.23)	0.908
S(4,0)Entropy	0.10 (1.01)	-0.10 (0.98)	0.82 (0.68-1.00)	0.123	0.84 (0.69-1.03)	0.155	0.95 (0.77-1.18)	0.772	0.98 (0.78-1.23)	0.902
S(5,0)SumOfSqs	-0.01 (0.98)	0.01 (1.03)	1.02 (0.84-1.24)	0.89	1.03 (0.85-1.26)	0.787	1.05 (0.85-1.30)	0.772	1.11 (0.88-1.39)	0.645
135dr_LngREmph	-0.05 (1.14)	0.05 (0.83)	1.11 (0.91-1.36)	0.421	1.09 (0.89-1.33)	0.483	0.95 (0.77-1.18)	0.772	0.90 (0.71-1.15)	0.645
S(2,-2)SumOfSqs	-0.01 (1.00)	0.01 (1.01)	1.01 (0.83-1.23)	0.947	1.02 (0.84-1.24)	0.861	1.05 (0.84-1.30)	0.783	1.11 (0.88-1.40)	0.645
S(4,0)SumOfSqs	-0.01 (0.98)	0.01 (1.02)	1.01 (0.84-1.23)	0.927	1.03 (0.84-1.25)	0.831	1.05 (0.84-1.30)	0.783	1.11 (0.88-1.39)	0.645
S(4,-4)Entropy	0.09 (1.01)	-0.09 (0.99)	0.83 (0.68-1.01)	0.123	0.85 (0.69-1.03)	0.171	0.96 (0.77-1.18)	0.783	0.98 (0.78-1.24)	0.914
S(0,5)Entropy	0.09 (1.01)	-0.09 (0.98)	0.83 (0.68-1.01)	0.123	0.85 (0.69-1.03)	0.171	0.96 (0.77-1.18)	0.783	0.99 (0.79-1.24)	0.932
S(5,0)Entropy	0.09 (1.01)	-0.09 (0.98)	0.83 (0.68-1.01)	0.123	0.85 (0.69-1.03)	0.171	0.96 (0.77-1.19)	0.807	0.99 (0.79-1.24)	0.928
WavEnHH_s-8	0.04 (0.96)	-0.04 (1.04)	0.92 (0.76-1.12)	0.479	0.91 (0.75-1.11)	0.437	0.96 (0.78-1.18)	0.807	0.95 (0.77-1.18)	0.732
S(0,1)SumOfSqs	0.00 (1.01)	0.00 (0.99)	1.00 (0.82-1.21)	0.98	1.00 (0.82-1.21)	0.996	1.04 (0.84-1.29)	0.809	1.10 (0.87-1.39)	0.645
S(3,0)SumOfSqs	0.00 (0.98)	0.00 (1.02)	1.01 (0.83-1.22)	0.974	1.01 (0.83-1.23)	0.901	1.04 (0.84-1.29)	0.809	1.10 (0.87-1.39)	0.645
S(4,4)Entropy	0.09 (1.01)	-0.09 (0.99)	0.84 (0.69-1.02)	0.132	0.85 (0.70-1.04)	0.189	0.96 (0.78-1.19)	0.812	0.99 (0.79-1.24)	0.948
S(5,-5)Entropy	0.09 (1.01)	-0.09 (0.99)	0.84 (0.69-1.02)	0.142	0.85 (0.70-1.04)	0.197	0.96 (0.78-1.19)	0.817	0.99 (0.79-1.25)	0.948
WavEnLL_s-1	-0.08 (0.95)	0.08 (1.04)	1.19 (0.98-1.45)	0.145	1.17 (0.95-1.43)	0.208	1.04 (0.84-1.29)	0.819	1.04 (0.83-1.30)	0.797
WavEnHH_s-5	0.01 (0.94)	-0.01 (1.06)	0.97 (0.80-1.18)	0.82	0.96 (0.79-1.16)	0.697	1.04 (0.84-1.28)	0.822	1.00 (0.80-1.25)	0.987
S(2,0)SumOfSqs	0.00 (0.99)	0.00 (1.01)	1.00 (0.82-1.21)	0.996	1.01 (0.83-1.22)	0.968	1.04 (0.83-1.29)	0.823	1.10 (0.87-1.38)	0.645
S(1,-1)SumOfSqs	0.00 (1.00)	0.00 (1.00)	1.00 (0.82-1.21)	0.992	1.00 (0.83-1.22)	0.981	1.04 (0.83-1.29)	0.824	1.10 (0.87-1.39)	0.645
WavEnHL_s-5	0.03 (0.89)	-0.03 (1.10)	0.94 (0.77-1.14)	0.598	0.92 (0.76-1.12)	0.483	0.97 (0.78-1.19)	0.826	0.90 (0.72-1.12)	0.645
WavEnHH_s-3	0.08 (0.97)	-0.08 (1.02)	0.85 (0.70-1.03)	0.169	0.86 (0.70-1.04)	0.203	0.97 (0.78-1.20)	0.829	0.95 (0.76-1.18)	0.709
WavEnHH_s-6	0.04 (0.99)	-0.04 (1.01)	0.91 (0.75-1.11)	0.467	0.90 (0.74-1.09)	0.361	0.97 (0.78-1.19)	0.839	0.95 (0.77-1.18)	0.72
S(1,0)SumOfSqs	0.00 (1.00)	0.00 (1.00)	0.99 (0.82-1.20)	0.97	0.99 (0.82-1.21)	0.968	1.03 (0.83-1.29)	0.841	1.09 (0.86-1.38)	0.645
S(5,5)AngScMom	-0.04 (0.89)	0.04 (1.10)	1.09 (0.89-1.34)	0.489	1.07 (0.87-1.33)	0.565	0.97 (0.79-1.20)	0.846	0.87 (0.67-1.12)	0.645
S(5,5)Entropy	0.08 (1.01)	-0.08 (0.99)	0.85 (0.70-1.03)	0.156	0.86 (0.71-1.05)	0.22	0.97 (0.78-1.20)	0.846	1.00 (0.80-1.26)	0.994
WavEnLH_s-8	-0.03 (0.98)	0.03 (1.02)	1.06 (0.87-1.28)	0.644	1.04 (0.85-1.26)	0.765	0.97 (0.78-1.20)	0.847	0.92 (0.73-1.15)	0.645
WavEnHL_s-3	0.06 (1.00)	-0.06 (1.00)	0.89 (0.73-1.08)	0.361	0.89 (0.73-1.08)	0.329	0.97 (0.79-1.20)	0.867	0.93 (0.74-1.16)	0.645
S(5,-5)AngScMom	-0.04 (0.88)	0.04 (1.10)	1.10 (0.89-1.35)	0.479	1.08 (0.87-1.33)	0.551	0.98 (0.79-1.20)	0.878	0.87 (0.68-1.13)	0.645
S(4,4)AngScMom	-0.05 (0.90)	0.05 (1.09)	1.10 (0.90-1.36)	0.463	1.08 (0.88-1.34)	0.522	0.98 (0.79-1.21)	0.879	0.88 (0.68-1.13)	0.645
S(5,0)AngScMom	-0.05 (0.89)	0.05 (1.10)	1.11 (0.90-1.37)	0.44	1.09 (0.88-1.35)	0.495	0.98 (0.79-1.21)	0.893	0.88 (0.68-1.14)	0.645
S(0,5)AngScMom	-0.05 (0.90)	0.05 (1.09)	1.10 (0.90-1.36)	0.462	1.09 (0.88-1.34)	0.515	0.98 (0.79-1.21)	0.893	0.88 (0.68-1.13)	0.645
WavEnLH_s-4	0.04 (1.03)	-0.04 (0.97)	0.92 (0.76-1.11)	0.477	0.91 (0.75-1.10)	0.411	0.98 (0.79-1.21)	0.893	0.96 (0.77-1.20)	0.791
S(4,-4)AngScMom	-0.05 (0.89)	0.05 (1.10)	1.11 (0.90-1.36)	0.457	1.09 (0.88-1.35)	0.514	0.98 (0.79-1.21)	0.902	0.88 (0.68-1.14)	0.645
S(3,3)AngScMom	-0.05 (0.90)	0.05 (1.09)	1.12 (0.90-1.38)	0.424	1.10 (0.89-1.36)	0.471	0.98 (0.79-1.22)	0.916	0.89 (0.69-1.14)	0.645
S(0,1)AngScMom	-0.07 (0.90)	0.07 (1.09)	1.17 (0.94-1.45)	0.244	1.14 (0.92-1.42)	0.318	1.02 (0.82-1.27)	0.918	0.93 (0.72-1.20)	0.653
S(4,0)AngScMom	-0.05 (0.89)	0.05 (1.10)	1.12 (0.91-1.38)	0.413	1.10 (0.89-1.36)	0.466	0.98 (0.79-1.22)	0.918	0.89 (0.69-1.15)	0.645
S(1,0)AngScMom	-0.07 (0.90)	0.07 (1.09)	1.17 (0.94-1.45)	0.25	1.14 (0.92-1.42)	0.323	1.01 (0.82-1.26)	0.929	0.93 (0.72-1.20)	0.65
S(3,-3)AngScMom	-0.05 (0.89)	0.05 (1.10)	1.12 (0.90-1.38)	0.421	1.10 (0.89-1.36)	0.469	0.99 (0.80-1.22)	0.929	0.89 (0.69-1.15)	0.645
S(0,4)AngScMom	-0.05 (0.90)	0.05 (1.09)	1.12 (0.90-1.38)	0.421	1.10 (0.89-1.36)	0.469	0.99 (0.80-1.22)	0.929	0.89 (0.69-1.15)	0.645
WavEnHH_s-4	0.02 (0.95)	-0.02 (1.04)	0.96 (0.79-1.16)	0.701	0.94 (0.78-1.14)	0.604	1.01 (0.82-1.25)	0.929	0.98 (0.79-1.22)	0.884
Variance	-0.08 (0.99)	0.08 (1.01)	1.18 (0.97-1.43)	0.167	1.14 (0.93-1.39)	0.291	1.01 (0.82-1.25)	0.945	1.00 (0.80-1.24)	0.987
S(1,-1)AngScMom	-0.07 (0.90)	0.07 (1.09)	1.16 (0.93-1.44)	0.273	1.14 (0.91-1.41)	0.343	1.01 (0.81-1.26)	0.947	0.92 (0.71-1.19)	0.648
S(1,1)AngScMom	-0.07 (0.90)	0.07 (1.09)	1.16 (0.93-1.44)	0.273	1.14 (0.91-1.41)	0.341	1.01 (0.81-1.26)	0.948	0.92 (0.71-1.19)	0.648
S(3,0)AngScMom	-0.06 (0.90)	0.06 (1.09)	1.13 (0.91-1.40)	0.369	1.11 (0.89-1.38)	0.421	0.99 (0.80-1.23)	0.948	0.90 (0.69-1.16)	0.645
45dgr_LngREmph	-0.07 (1.08)	0.07 (0.91)	1.16 (0.95-1.43)	0.226	1.14 (0.93-1.40)	0.301	0.99 (0.80-1.23)	0.948	0.94 (0.74-1.19)	0.665
S(2,2)AngScMom	-0.06 (0.90)	0.06 (1.09)	1.13 (0.92-1.40)	0.361	1.11 (0.90-1.38)	0.414	0.99 (0.80-1.23)	0.964	0.90 (0.70-1.16)	0.645
S(0,3)AngScMom	-0.06 (0.90)	0.06 (1.09)	1.13 (0.91-1.40)	0.369	1.11 (0.90-1.38)	0.42	0.99 (0.80-1.23)	0.971	0.90 (0.70-1.16)	0.645
S(0,2)AngScMom	-0.06 (0.90)	0.06 (1.09)	1.15 (0.93-1.42)	0.312	1.13 (0.91-1.40)	0.372	1.00 (0.81-1.25)	0.972	0.91 (0.71-1.18)	0.645
S(2,-2)AngScMom	-0.06 (0.89)	0.06 (1.09)	1.14 (0.92-1.41)	0.361	1.11 (0.90-1.38)	0.415	1.00 (0.80-1.24)	0.973	0.90 (0.70-1.17)	0.645
S(2,0)AngScMom	-0.06 (0.90)	0.06 (1.09)	1.15 (0.92-1.42)	0.314	1.13 (0.91-1.40)	0.378	1.00 (0.81-1.24)	0.99	0.91 (0.70-1.18)	0.645
* Features were presented by the FDR-corrected P values in Model 3.
a Crude model.
b Estimates were adjusted for age and menopausal status.
c Estimates were adjusted for age, menopausal status, molecular subtype, tumor stage, and histologic grade.
d Estimates were adjusted for age, menopausal status, molecular subtype, tumor stage, histologic grade, hormone therapy, chemotherapy and radiotherapy.
Abbreviations: MLO, mediolateral oblique; SD, standard deviation; OR, odds ratio; CI, confidence interval.
